# Supplementary material for: The Evolutionary History and Functional Divergence of Trehalase (treh) Genes in Insects
Source: Front Physiol. 2019 Feb 15;10:62. doi: 10.3389/fphys.2019.00062 (PMC6384254; doi:10.3389/fphys.2019.00062)
Supplement: FIGURE S1 — Phylogenetic distribution of the identified treh genes. [file Table_1.XLSX]

## Sheet: Table 2
SPECIES	SCAFFOLD	LOCUS	Name of the annotated protein	transcript variants	protein	pI	protein mol. Weight	aa num.	signalp4	pos	transm
Acyrthosiphon pisum	NW_003384841.1	100162689	trehalase-like	XM_016808595.1	XP_016664084.1	5.28	75689	659	0.827	30	34.84	DATVPGGHG-SGGEYE----VQLGFGWTNG	IIYVPYPVIVPGGRFREFYYW----DSYWIIRGL------	QWDYPNAWPP	DSKTFVDM	RSQPPM	KDSS--TGPR------PESYREDIMSA	YSELKAAAE
				XM_016808596.1	XP_016664085.1	6.04	75372.7	655	0.139	13	21.99	DATVPGGHG-SGGEYE----VQLGFGWTNG	IIYVPYPVIVPGGRFREFYYW----DSYWIIRGL------	QWDYPNAWPP	DSKTFVDM	RSQPPM	PR------PESYREDI	YSELKAAAE
				XM_016808594.1	XP_016664083.1	6.04	76062.6	660	0.134	14	22.13	DATVPGGHG-SGGEYE----VQLGFGWTNG	IIYVPYPVIVPGGRFREFYYW----DSYWIIRGL------	QWDYPNAWPP	DSKTFVDM	RSQPPM	PR------PESYREDI	YSELKAAAE
				XM_016808593.1	XP_016664082.1	6.28	76691.4	666	0.193	17	21.63	DATVPGGHG-SGGEYE----VQLGFGWTNG	IIYVPYPVIVPGGRFREFYYW----DSYWIIRGL------	QWDYPNAWPP	DSKTFVDM	RSQPPM	PR------PESYREDI	YSELKAAAE
				XM_016808597.1	XP_016664086.1	5.93	72742.8	632	0.193	17	0.78	DATVPGGHG-SGGEYE----VQLGFGWTNG	IIYVPYPVIVPGGRFREFYYW----DSYWIIRGL------	QWDYPNAWPP	DSKTFVDM	RSQPPM	PR------PESYREDI	YSELKAAAE
				XM_003247977.3	XP_003248025.1	5.28	75689	659	0.827	30	34.84	DATVPGGHG-SGGEYE----VQLGFGWTNG	IIYVPYPVIVPGGRFREFYYW----DSYWIIRGL------	QWDYPNAWPP	DSKTFVDM	RSQPPM	PR------PESYREDI	YSELKAAAE
				XM_008190017.2	XP_008188239.1	5.28	75689	659	0.827	30	34.84	DATVPGGHG-SGGEYE----VQLGFGWTNG	IIYVPYPVIVPGGRFREFYYW----DSYWIIRGL------	QWDYPNAWPP	DSKTFVDM	RSQPPM	PR------PESYREDI	YSELKAAAE
	NW_003383997.1	100161043	trehalase	XM_003245847.3	XP_003245895.1	6.18	68303.4	589	0.643	22	0.47	DVLASGETG-GGGEYT----PQTGFGWTNG	LIWVPNGFAIPGGRFRELYYW----DTYWIVNGM------	QWDFPNAWPP	DSKTFVDM	RSQPPM	YAPS--RGPR------PESYREDYESA	YTQIKSAAE
				XM_001950229.4	XP_001950264.1	6.26	70423.8	606	0.643	22	0.47	DVLASGETG-GGGEYT----PQTGFGWTNG	LIWVPNGFAIPGGRFRELYYW----DTYWIVNGM------	QWDFPNAWPP	DSKTFVDM	RSQPPM	YAPS--RGPR------PESYREDYESA	YTQIKSAAE
	NW_003383997.1	100158990	trehalase-like	XM_001952076.4	XP_001952111.2	5.28	68902.5	592	0.143	27	0.03	HVELPGETG-GGGEYT----PQTGFGWSNG	LIWVPNGFFIPGGRFRELYYW----DTYWIVNGL------	QWDYPNAWPP	DSKTFVDK	RSQPPM	NAPS--KGPR------PESYREDYEVA	YTRLKSGAE
	NW_003383552.1	100166604	trehalase	XM_001952571.4	XP_001952606.2	8.56	75473.9	663	0.201	27	22.34	SALEVGTTG-GGGEYT----PQTGFGWTNG	SIYLPNGFFIAGGRFTELYYW----DSYWIIRGA------	SSQQWDYPNCWPPLQAMVIQGLDRTNYKPAQTVAI	DSKTFVDK	RSQPPL	NTHT--RGPR------PESYYQDKTLA	YSRLKAAAE
	NW_003383552.1	100168671	trehalase	XM_016801128.1	XP_016656617.1	9.11	63374.5	542	0.111	13	1.22	SAIKLGSNGED--KLG---RYPQGYGVTIG	MIYVPNGFFVNMESQNEFHYW----DAYWIIKGA------	TNFDWDYYNCWPQLQSMIIFGLQSTRSEKAQQVAF	SSK----TFVDM	RSQPPL	MSDL--YDPR------PEMYTVDLNIS	LCRVKAASE
				XM_001952563.4	XP_001952598.2	9.13	67812.7	579	0.326	23	3.06	SAIKLGSNGED--KLG---RYPQGYGVTIG	MIYVPNGFFVNMESQNEFHYW----DAYWIIKGA------	TNFDWDYYNCWPQLQSMIIFGLQSTRSEKAQQVAF	SSK----TFVDM	RSQPPL	MSDL--YDPR------PEMYTVDLNIS	LCRVKAASE
	NW_003383983.1	100574398	trehalase-like	XM_016805942.1	XP_016661431.1	5.18	68906.2	596	0.311	22	16.6272	RVDEGGEIGLSLGEYP----IQDGFGWTNG	IINVPNPFVIPGGRFREIYYW----DSFWIIRGL------	TKQQWDDPNAWAPLQYITVMALEGTGNAVAQQMAS	DSKTFVDM	RSQPPM	KDYT--TGPR------PESFREDITLA	YSEIKAAAE
	NW_003383983.1	103309941	trehalase-like	XM_016805941.1	XP_016661430.1	6.67	22086.1	191	0.12	11	0.08633	RVDQGG------------------------	----------------------------------------	TEQQWDHPNAWAPLQYITVMALEGTGNAVAQQMAS	--------------------	------------------	---------------------------	---------
	NW_003384157.1	100167935	trehalase-like	XM_016806906.1	XP_016662395.1	7.62	43276.2	369	0.152	10	0.11522	------------------------------	----------------------------------------	-----------------------------------	DSKTFVDM	KAQP-----	---------------------------	YSEIKAAAE
	NW_003384157.1	100168052	trehalase-like	XM_001943755.2	XP_001943790.2	5.49	69949.6	599	0.533	24	3.63	RVNAGGEIGKSTGEYP----IQDGFGWTNG	IIYVPNPFIIPGGRFREIYYW----DSYWIIRGL------	TDQQWDQPNAWPPLQYIVVMGLENTGHKGAKQMAS	DSKTFVDM	RSQPPM	KDLS--TGPR------PESYREDINQS	YSELKAAAE
	NW_003385021.1	100163246	trehalase-like	XM_016808738.1	XP_016664227.1	6.09	69207.6	592	0.900	20	3.92	DALASGISG-GGGEYA----PQLGFGWTNG	LVWVPNGFIIPGGIFKELYYW----DTYWIVNGL------	QWDFPNAWPP	NCT---NFKSK	RSQPPM	SSRS--SGPR------PESYRNDYKLA	YIHVKSAAE
				XM_008190222.2	XP_008188444.1	6.09	69207.6	592	0.900	20	3.92	DALASGISG-GGGEYA----PQLGFGWTNG	LVWVPNGFIIPGGIFKELYYW----DTYWIVNGL------	QWDFPNAWPP	NCT---NFKSK	RSQPPM	SSRS--SGPR------PESYRNDYKLA	YIHVKSAAE
	NW_003383688.1	103309012	trehalase-like	XM_008183472.2	XP_008181694.2	6.59	22211.4	191	0.184	12	0.02	SPI---------------------------	----------------------------------------	TDQQWDLPNAWPPLQYIVVIALDNTGHKGAKQMAS	--------------------	------------------	---------------------------	---------
	NW_003383536.1	100575083	trehalase-like	XM_016800740.1	XP_016656229.1	10.2	7849.98	70	0.127	13	0.0047	------------------------------	----------------------------------------	!------------PLR--MSRRLEKSHPNSAAALSS	--------------------	------------------	---------------------------	---------
	NW_003383574.1	100571987	trehalase-like	XM_016801615.1	XP_016657104.1	5.92	70798.3	607	0.498	24	1.04	RVDEGGQIGKSTGEYI----IQDGFGWSNG	LIYVPHPFIIPGGRFREIYYW----DSFWIIRGL------	SDQQWDQPNAWSPLQYIAVMALENTGHKDAKQIAS	DSKTFVDM	RSQPPM	KDYT--TGPR------PESYREDLNKT	YSEIKAAAE
	NW_003388397.1	100159015	mannosyl-oligosaccharide glucosidase	XM_001949230.4	XP_001949265.2	8.89	115502	1011	0.105	51	21.4585						~
	NW_003383592.1	100167863	unch	XM_001948323.3	XP_001948358.2
Myzus persicae	1212		not annoted but blasted from A. pisum	MYZPE13164_0_v1.0_000021020.1	MYZPE13164_0_v1.0_000021020.1_pep	5.07	65673.3	569	0.102	69	0.82165	SGGEYE	VIVPGGR	QWDYPNAWPP	DSKTFVDM	RSQPPM	PR------PESYREDI
	292		not annoted but blasted from A. pisum	MYZPE13164_0_v1.0_000086100.1	MYZPE13164_0_v1.0_000086100.1_pep	6.07	70524.7	605	0.747	19	0.09699	GGGEYT	FAIPGGR	QWDFPNAWPP	DSKTFVDK	RSQPPI	PR------PESYREDF
	292		not annoted but blasted from A. pisum	MYZPE13164_0_v1.0_000086070.2	MYZPE13164_0_v1.0_000086070.2_pep	7.51	64642	548	0.901	18	0.8354	------	FIIPGGI	QWDFPNAWPP	NCT-NFLSK	RSQPPM	PR------PESYRNDY
	991		not annoted but blasted from A. pisum	MYZPE13164_0_v1.0_000201300.3	MYZPE13164_0_v1.0_000201300.3_pep	8.47	75420.9	663	0.261	25	22.4676	GGGEYT	FFIAGGR	QWDYPNCWPP	DSKTFVDK	RSQPPL	PR------PESYYPDK
	991		not annoted but blasted from A. pisum	MYZPE13164_0_v1.0_000201280.2	MYZPE13164_0_v1.0_000201280.2_pep	8.99	67936.9	579	0.515	20	3.78236	DG	YFVNEEY	DWDYHNCWPQ	SPK-TFVDM	RSQPPL	PR------PEMYNADV
	292		not annoted but blasted from A. pisum	MYZPE13164_0_v1.0_000086090.1	MYZPE13164_0_v1.0_000086090.1_pep	5.23	69111.8	594	0.117	25	0.02611	GGGEYI	FFIPGGR	QWDYPNAWPP	DSKTFVDK	RSQPPL	PR------PESYREDY
	11046		not annoted but blasted from A. pisum	MYZPE13164_0_v1.0_000011610.1	MYZPE13164_0_v1.0_000011610.1_pep	6.73	9794.23	81	0.103	69	0	------	------	----------	---------	------	PR------PESYREDK
	12613		not annoted but blasted from A. pisum	MYZPE13164_0_v1.0_000025610.1	MYZPE13164_0_v1.0_000025610.1_pep	6.99	10363.6	87	0.112	27	1.03135	------	------	----------	ESK-NFVDM	------	!------YNEDA
			acid trehalase [Aphis gossypii]	MYZPE13164_0_v1.0_000024990.1	000024990.1_pep
			acid trehalase [Aphis gossypii]	MYZPE13164_G006_v1.0_000086200.1	000086200.1_pep
Diuraphis noxia	NW_015369705.1	107171423	trehalase-like	XM_015521664.1	XP_015377150.1	6.52	64599.1	557	0.097	62	0.7	DVLASGETG-GGGEYT----PQTGFGWTNG	LIWVPNGFAIPGGRFTELYYW----DTYWIVNGM------	QWDFPNAWPP	DSKTFVDK	RSQPPM	YAPS--KGPR------PESYREDYESA	YTEIKSAAE
	NW_015368645.1	107167093	trehalase	XM_015515992.1	XP_015371478.1	5.08	71621.4	625	0.826	30	15.69	DATVPGGHG-SGGEYE----VQLGFGWTNG	IIYVPYPVIVPGGRFREFYYW----DSYWIIRGL------	QWDYPNAWPP	DSKTFVDM	RSQPPM	KDSS--TGPR------PESYREDIMSA	YSELKAAAE
				XM_015515994.1	XP_015371480.1	5.08	71621.4	625	0.826	30	15.69	DATVPGGHG-SGGEYE----VQLGFGWTNG	IIYVPYPVIVPGGRFREFYYW----DSYWIIRGL------	QWDYPNAWPP	DSKTFVDM	RSQPPM	KDSS--TGPR------PESYREDIMSA	YSELKAAAE
				XM_015515991.1	XP_015371477.1	5.08	71621.4	625	0.826	30	15.69	DATVPGGHG-SGGEYE----VQLGFGWTNG	IIYVPYPVIVPGGRFREFYYW----DSYWIIRGL------	QWDYPNAWPP	DSKTFVDM	RSQPPM	KDSS--TGPR------PESYREDIMSA	YSELKAAAE
				XM_015515993.1	XP_015371479.1	5.08	71621.4	625	0.826	30	15.69	DATVPGGHG-SGGEYE----VQLGFGWTNG	IIYVPYPVIVPGGRFREFYYW----DSYWIIRGL------	QWDYPNAWPP	DSKTFVDM	RSQPPM	KDSS--TGPR------PESYREDIMSA	YSELKAAAE
	NW_015368423.1	107164103	trehalase-like	XM_015511798.1	XP_015367284.1	8.18	68200.4	582	0.310	22	6.25	NAIKLGSNGKD--NKDDVIRYPQGYGVTIG	MIYVPNGFFVNMEFQNEFNYW----DAYWIIKGA------	SNLDWDYYNCWPQLQSMIIFGLQSTRSQKAQQVAF	IS--KVFPTAK----TFVDM	RSQPPL	MSNK--TDPR------PELYTIDVSIS	LCRVKAASE
				XM_015511799.1	XP_015367285.1	8.38	7022.07	571	0.310	22	6.27	NAIKLGSNGKD--NKDDVIRYPQGYGVTIG	MIYVPNGFFVNMEFQNEFNYW----DAYWIIKGA------	!----WDYYNCWPQLQSMIIFGLQSTRSQKAQQVAF	IS--KVFPTAK----TFVDM	RSQPPL	MSNK--TDPR------PELYTIDVSIS	LCRVKAASE
	NW_015370654.1	107172055	trehalase-like	XM_015522329.1	XP_015377815.1	7.83	44420.5	377	0.097	42	0.03	--------------LL----P---------	SIYLPNGFFIAGGRFTELYYW----DSYWIIRGA------	--DEW---------QQMVRHLVEIFKDKP------	DSKTFVDK	RSQPPL	NTHT--RGPR------PESYYQDKTLA	YSRLKAGAE
	NW_015369705.1	107171421	trehalase-like	XM_015521663.1	XP_015377149.1	5.42	46544.1	400	0.100	17	0.05	HVELPGETG-GGGEYT----PQTGFGWTNG	LIWVPNGFFIPGGRFRELYYW----DTYWIVNGL------	QWDYPNAWPP	DSKTFVDK	RSQPPM	---------------------------	---------
	NW_015369131.1	107170146	trehalase-like	XM_015520183.1	XP_015375669.1	6.42	50097	430	0.491	19	13.8	DALALGISG-GGGEYA----PQLGFGWTNG	----------------------------------------	QWDFPNAWPP	--------------------	RSQPPM	SSRS--SGPR------PESYRNDYKLA	YIHIKSAAE
	NW_015368829.1	107168629	trehalase-like	XM_015518113.1	XP_015373599.1	5.35	29436	251	0.119	16	0	------------------------------	--------------FSACEDW----RT-------------	-----------------------------------	--------------------	ALQPTC	NAPS--RGPR------PESYREDYEVA	YTRLKSGAE
	NW_015368423.1	107164095	trehalase-like	XM_015511789.1	XP_015367275.1	9.21	36825.5	325	0.484	33	31.04	SALEVGTTG-GGGEYT----PQTGFGWTNG	----------------------------------------	SSQQWDYPNCWPPLQAMVIQGLDRTNYKPAQTVAI	--------------------	KSLSMF	---------------------------	---------
	NW_015368309.1	107161371	alpha-glucosidase 2	XM_015507755.1	XP_015363241.1	9.08	115448	1010	0.106	51	21.3943
	NW_015368244.1	107173525	unch	XM_015524104.1	XP_015379590.1
Bemisia tabaci	NW_017547443.1	109035424	trehalase-like	XM_019049050.1	XP_018904595.1	5.45	68871.5	599	0.177	11	2.17709	DMNQLGSIG-GGGEYV----PQTGFGWSNG	LLYVPNTVIIPGGRFTEVYYW----DTYWIVKGL------	!-GQQWEAPNMWPPLQMIGIQGLDNTLYPKAQQVAY	DSKTFVDK	RSQPPL	SVET--CGPR------PESFKEDFTLA	YIELKTAAE
				XM_019049051.1	XP_018904596	5.13	68347.8	596	0.752	36	2.33994	DMNQLGSIG-GGGEYV----PQTGFGWSNG	LLYVPNTVIIPGGRFTEVYYW----DTYWIVKGL------	!-GQQWEAPNMWPPLQMIGIQGLDNTLYPKAQQVAY	DSKTFVDK	RSQPPL	SVET--CGPR------PESFKEDFTLA	YIELKTAAE
				XM_019049052.1	XP_018904597.1	4.88	67931.9	588	0.104	38	0.01473	DMNQLGSIG-GGGEYV----PQTGFGWSNG	LLYVPNTVIIPGGRFTEVYYW----DTYWIVKGL------	!-GQQWEAPNMWPPLQMIGIQGLDNTLYPKAQQVAY	DSKTFVDK	RSQPPL	SVET--CGPR------PESFKEDFTLA	YIELKTAAE
				XM_019049053.1	XP_018904598.1	5.02	63100.6	545	0.098	67	0.02898	DMNQLGSIG-GGGEYV----PQTGFGWSNG	LLYVPNTVIIPGGRFTEVYYW----DTYWIVKGL------	!-GQQWEAPNMWPPLQMIGIQGLDNTLYPKAQQVAY	DSKTFVDK	RSQPPL	SVET--CGPR------PESFKEDFTLA	YIELKTAAE
	NW_017547103.1	109035992	trehalase-like	XM_019049883.1	XP_018905428.1	5.28	75361.9	651	0.876	22	24.1438	DATVPGGHG-GGGEYE----VQMGFGWTNG	IIYVPNPVIVPGGRFREFYYW----DSYWIIRGL------	QWDYPNAWPP	DSKTFVDM	RSHPPL	KDSS--SGPR------PESYREDYMSA	YSELKSAAE
				XM_019049900.1	XP_018905445	5.28	75361.9	651	0.876	22	24.1438	DATVPGGHG-GGGEYE----VQMGFGWTNG	IIYVPNPVIVPGGRFREFYYW----DSYWIIRGL------	QWDYPNAWPP	DSKTFVDM	RSHPPL	KDSS--SGPR------PESYREDYMSA	YSELKSAAE
				XM_019049892.1	XP_018905437.1	5.28	75361.9	651	0.876	22	24.1438	DATVPGGHG-GGGEYE----VQMGFGWTNG	IIYVPNPVIVPGGRFREFYYW----DSYWIIRGL------	QWDYPNAWPP	DSKTFVDM	RSHPPL	KDSS--SGPR------PESYREDYMSA	YSELKSAAE
				XM_019049917.1	XP_018905462.1	5.14	71076.9	615	0.876	22	11.424	DATVPGGHG-GGGEYE----VQMGFGWTNG	IIYVPNPVIVPGGRFREFYYW----DSYWIIRGL------	QWDYPNAWPP	DSKTFVDM	RSHPPL	KDSS--SGPR------PESYREDYMSA	YSELKSAAE
				XM_019049907.1	XP_018905452.1	5.22	73494.7	636	0.876	22	20.1767	DATVPGGHG-GGGEYE----VQMGFGWTNG	IIYVPNPVIVPGGRFREFYYW----DSYWIIRGL------	QWDYPNAWPP	DSKTFVDM	RSHPPL	KDSS--SGPR------PESYREDYMSA	YSELKSAAE
				XM_019049911.1	XP_018905456.1	5.14	71076.9	615	0.876	22	11.424	DATVPGGHG-GGGEYE----VQMGFGWTNG	IIYVPNPVIVPGGRFREFYYW----DSYWIIRGL------	QWDYPNAWPP	DSKTFVDM	RSHPPL	KDSS--SGPR------PESYREDYMSA	YSELKSAAE
	NW_017547320.1	109034714	trehalase-like	XM_019047997.1	XP_018903542.1	6.52	69682.8	589	0.273	29	8.19541	HIRLAGETG-GGGEYE----PQTGFGWTNG	LLYTPNGFCIPGGRFRELYYW----DTYWIVNGL------	SGQQWDQPNAWPPVQVFLIQGLDRTGVPQAQEVAY	MA--RLYP-DSK---EFVDK	RSQPPF	FAPS--NGPR------PESYREDYELA	YGRMKSGAE
	NW_017547202.1	109031782	trehalase-like	XM_019043533.1	XP_018899078.1	5.31	67857.9	585	0.748	20	0.45459	SAIHEGESG-NGGEYE----VQEGFGWSNG	QIYLPNGLVVPGGRFKEIYYW----DTYWIVYGL------	T-QQWDYPNMWAPLQSFFIFGLDQTGSAMAQRVAQ	LA--GLFK-DSK---SFVDL	RSQPPL	TTRS--KGPR------PESYKEDYELA	YNQIKTAAE
	NW_017547112.1	109042026	trehalase-like	XM_019058579.1	XP_018914124.1	6.27	71723.5	613	0.893	23	9.6954	DSTKVGLTG-GGGEYA----PQTGFGWTNG	IIYIPNGFTIAGGHFNELYYW----DTFWIINGL------	SGQQWDFPNSWAPLQMFLIQGLDLTGVLKAQQLAE	ALSDIDKDLSTPFLRR	RSQPPL	DARS--RGPR------PESYKNDWEIG	YSDIKSAAE
	NW_017547112.1	109040565	trehalase-like	XM_019056543.1	XP_018912088.1	5.93	68246.7	586	0.576	25	0.25839	DAVQIGKTG-GGGEYA----PQTGFGWTNG	LIYIEEGFIVAGGHFRELYYW----DTYWVINGL------	SGHQWDYPNAWAPLQSFLINGLINLRTAKAEKIAL	SLYEHDT---YAYMHK	RSQPPL	KVPA--TGPR------PECYWNDYSVG	YSNIKSATE
	NW_017547112.1	109040505	trehalase-like	XM_019056484.1	XP_018912029.1	4.79	67427.7	581	0.692	23	0.06766	DAIEIGTTG-GGGEYA----PQTGFGWTNG	LISIPYGFVVAGGQFNELYYW----DTYWIIRGL------	STQQWDFPNAWAPLQAILIDGLGKTGSSRARKIAL	ALYQLDDEFEIPFLRK	RSQPPL	DVRA--GDPR------PESYLADYDLG	YANIKSATE
	NW_017547282.1	109033709	trehalase-like	XM_019046436.1	XP_018901981.1	7.63	73774.7	630	0.289	12	0.00299	NVEKAGDNG-GGGEYE----SQIGFGWSNG	LIYVPNGFCIPGGRFRELYYW----DTYWIINGL------	TGQQWDFPNAWAPVQVFLIQGLDRTNVPQAQAIAL	DSKTFVDK	RSQPPL	YAPS--NGPR------PESYREDYEIA	YTRIKSAAE
				XM_019046437.1	XP_018901982.1	6.71	60009.1	512	0.102	33	0.00383	NVEKAGDNG-GGGEYE----SQIGFGWSNG	LIYVPNGFCIPGGRFRELYYW----DTYWIINGL------	TGQQWDFPNAWAPVQVFLIQGLDRTNVPQAQAIAL	DSKTFVDK	RSQPPL	YAPS--NGPR------PESYREDYEIA	YTRIKSAAE
Diaphorina citri	NW_007377674.1	103506462	trehalase	XM_008470850.2	XP_008469072.1	8.82	48056.2	413	0.132	11	0.26041	DVELIGKTG-NGGEYE----AQTGFGWTNG	LIYTPNGFFIPGGRFRELYYW----DTYWIVQGI------	STQQWDYPNAWAPLQAFIIQGLDYTQDKLAKQVAY	--------------------	RSQPPL	YAPS--RGPR------PESYREDYHEA	YSELKAGAE
				XM_008470849.1	XP_008469071.1	5.8	47109	403	0.132	11	0.25205	DVELIGKTG-NGGEYE----AQTGFGWTNG	------------------YYW----DTYWIVQGI------	STQQWDYPNAWAPLQAFIIQGLDYTQDKLAKQVAY	--------------------	RSQPPL	YAPS--RGPR------PESYREDYHEA	YSELKAGAE
	NW_007391750.1	103523045	trehalase-like	XM_008488123.2	XP_008486345.1	4.15	16878.5	148	0.106	40	0.00476	DVELIGKTG-NGGEYE----AQTGFGWTNG	----------------------------------------	T-QQWDYPNAWAPLQAFIIQGLDYTQDKLAKQVAY	--------------------	------------------	---------------------------	#NAME?
	NW_007378480.1	103513948	trehalase-like	XM_008478805.1	XP_008477027.1	5.87	65818.1	694	0.104	51	0.21021	DVELIGKTG-NGGEYE----AQTGFGWTNG	#NAME?	STQQWDYPNAWAPLQAFIIQGLDYTQDKLAKQVAY	DSK---SFVDL	GPERETGVRLLRSI----	YAPS--RGPR------PESYREDYHEA	YSELKAGAE
	NW_007377674.1	103506477	trehalase-like	XM_008470865.1	XP_008469087.1	5.58	21947	191	0.174	28	0.13646	------------------------------	LIYTPNGFFIPGGRFRELYYW----DTYWIVQGKI-----	-----------------------------------	DSK---SFVDL	NCARYSP-----------	---------------------------	---------
	NW_007377953.1	103509675	trehalase-like	XM_017444267.1	XP_017299756.1	8.55	46552.3	401	0.209	19	0.10926	DALRLGTPG-GGGEYR----SQTGFGWTNG	LIYVENGFFIPGGRFLELYYW----DTYWIVRGV------	T-QQWDFPSCWPPLQAMVIQGLDRTYDINAQLVAY	DSKTFVDK	YTGRTQPPLLIQMAATYY	---------------------------	---------
	NW_007387248.1	103522638	mg like?	XM_008487733.2	XP_008485955.1	5.15	9738.8	83	0.099	28	0.21683
	NW_007378205.1	103511933	trehalase-like	XM_008476680.2	XP_008474902.1	5.34	74429.3	645	0.779	20	22.5667	GGGEYE	VIVPGGR	QWDYPNAWPP	DSKTFVDM	RSQPPL	PRPESYREDV	ELKSA
				XM_008476682.4	XP_008474906.1	5.2	70244.4	605	0.779	20	22.6028	GGGEYE	VIVPGGR	QWDYPNAWPP	DSKTFVDM	RSQPPL	PRPESYREDV	ELKSA
				XM_008476682.3	XP_008474901.1	5.2	70244.4	605	0.779	20	0.14666	GGGEYE	VIVPGGR	QWDYPNAWPP	DSKTFVDM	RSQPPL	PRPESYREDV	ELKSA
				XM_008476682.2	XP_008474905.1	5.15	70286.4	610	0.779	20	9.25358	GGGEYE	VIVPGGR	QWDYPNAWPP	DSKTFVDM	RSQPPL	PRPESYREDV	ELKSA
				XM_008476682.1	XP_008474907.1	5.07	67746.5	583	0.779	20	0.14704	GGGEYE	VIVPGGR	QWDYPNAWPP	DSKTFVDM	RSQPPL	PRPESYREDV	ELKSA
				XM_008476682.0	XP_008474904.1	5.15	70286.4	610	0.779	20	9.25358
Halyomorpha halys	NW_014466849.1	106682660	trehalase-like	XM_014423647.1	XP_014279133.1	6.38	71337.1	609	0.165	31	0.03883	DSLLVGRTG-DGGEYD----AQEGFGWTNG	SIVVPNGFVVPGGRFSELYYW----DTYWIINGL------	SGEQWDFPNAWPPLQAFLIQGLDRIGTYEASEVAF	DSKTFVDK	YEERTQPPLLTQMVESYY	YAAD--PGPR------PESYREDVHSA	YTSIKTAAE
				XM_014423649.1	XP_014279135.1	5.67	62853.2	536	0.1	36	0.09984	DSLLVGRTG-DGGEYD----AQEGFGWTNG	SIVVPNGFVVPGGRFSELYYW----DTYWIINGL------	SGEQWDFPNAWPPLQAFLIQGLDRIGTYEASEVAF	DSKTFVDK	YEERTQPPLLTQMVESYY	YAAD--PGPR------PESYREDVHSA	YTSIKTAAE
				XM_014423648.1	XP_014279134.1	6.3	64867.8	552	0.165	31	0.04185	-SHL--------------------------	SIVVPNGFVVPGGRFSELYYW----DTYWIINGL------	SGEQWDFPNAWPPLQAFLIQGLDRIGTYEASEVAF	DSKTFVDK	YEERTQPPLLTQMVESYY	YAAD--PGPR------PESYREDVHSA	YTSIKTAAE
	NW_014466601.1	106679223	trehalase-like	XM_014418236.1	XP_014273722.1	8.02	64324.8	553	0.183	11	0.05977	NCLDLGLPGNNITNRNGI------YGPTIG	IIPLPRGFIVSSSNDHEINYW----DSYWIVKGL------	TGAPWDFPNSNPGLHALLADGLRTLGTPAGKSEAV	LCIVRRYNVDRKIIFTREMA	FRGRSSPPLLAAMLDSYL	HAES--VFPR------VESYVDDNMML	LMALNSSCE
				XM_014418238.1	XP_014273724.1	6.08	50415.4	435	0.177	15	0.0555	NCLDLGLPGNNITNRNGI------YGPTIG	IIPLPRGFIVSSSNDHEINYW----DSYWIVKGL------	TGAPWDFPNSNPGLHALLADGLRTLGTPAGKSEAV	--------------------	FRGRSSPPLLAAMLDSYL	HAES--VFPR------VESYVDDNMML	LMALNSSCE
				XM_014418237.1	XP_014273723.1	6.08	50415.4	435	0.177	15	0.0555	NCLDLGLPGNNITNRNGI------YGPTIG	IIPLPRGFIVSSSNDHEINYW----DSYWIVKGL------	TGAPWDFPNSNPGLHALLADGLRTLGTPAGKSEAV	--------------------	FRGRSSPPLLAAMLDSYL	HAES--VFPR------VESYVDDNMML	LMALNSSCE
	NW_014467313.1	106686912	trehalase-like	XM_014430514.1	XP_014286000.1	7.91	72122.6	617	0.139	10	0.50479	!-----------GSGYSTSPESSSGYGWTNA	LIPVPHGFLIPGENLKELYYW----DSYWIVNGL------	SGELWDFPYCWPPLQAFLVQGLDRLGTPVGTELAF	MA--GLFPNSK----VFVDK	FKGRSQPPLLPMMMESFY	HVPS--ELPR------PEAFKADMESA	FTALTSASE
				XM_014430515.1	XP_014286001.1	5.97	61320.7	525	0.103	52	0.07635	!-----------GSGYSTSPESSSGYGWTNA	LIPVPHGFLIPGENLKELYYW----DSYWIVNGL------	SGELWDFPYCWPPLQAFLVQGLDRLGTPVGTELAF	--------------------	FKGRSQPPLLPMMMESFY	HVPS--ELPR------PEAFKADMESA	FTALTSASE
	NW_014466777.1	106681707	trehalase-like	XM_014422169.1	XP_014277655.1	8.3	65248.5	555	0.097	25	0.18637	DSLEAGKTG-GGGEYE----GQTGFGWTNG	SIYVPNGFIIPGGRFKELYYW----DTYWIVNGL------	TGEQWDFPNAWPPLQAFFIQGLDRIGSIPASEAAF	DSKTFVDK	YLQRSQPPMLTLMVESYF	FALS--SGPR------PESYREDFETT	YIAIKSAAE
				XM_014422168.1	XP_014277654.1	7.6	67605.4	575	0.59	24	0.67582	DSLEAGKTG-GGGEYE----GQTGFGWTNG	SIYVPNGFIIPGGRFKELYYW----DTYWIVNGL------	TGEQWDFPNAWPPLQAFFIQGLDRIGSIPASEAAF	DSKTFVDK	YLQRSQPPMLTLMVESYF	FALS--SGPR------PESYREDFETT	YIAIKSAAE
	NW_014467281.1	106686722	trehalase-like	XM_014430177.1	XP_014285663.1	6.8	71564.9	612	0.175	17	0.24658	DCLMPGRFGIGMEDIEYGSDIGEGYGWTNG	SVPLPNSFIVPAGKFKEVPYW----DSFFIILGL------	SGELWDFPNALPPLQYFLISGLDLIGTPTASEVAF	MA--HIFATSK----TFVDK	YEGRSHPPMLPIIMDLYH	NNIS--EGPR------PEAFRDD-MSS	FSCIKAASE
	NW_014466458.1	106688340	trehalase-like	XM_014432757.1	XP_014288243.1	9.11	59273.7	502	0.833	15	13.4951	PPQVESARVKPPS-------------LSLL	FITVPKPFFVCSEKKYEMGYW----ETFWIFQGL------	REQAW----AW-------ILDLYRVHVDNLVDIA-	MR--KVFDDPEE----FLRL	YKGRTSPPMLPFMMSSYL	VVEDWWGSIR------PEHYREDIERL	#NAME?
	NW_014466777.1	106681721	trehalase-like	XM_014422189.1	XP_014277675.1	5.89	77916.9	666	0.879	21	0.09031	DALLEGRTG-AGGEYE----GQSGFGWTNG	LIYVPNGFIIPGGRFKELYYW----DTYWIVNGL------	QWDYPNAWPP	DSKTFVDK	YTQRTQPPMITLMVDSYF	FAVS--NGPR------PESYREDIINS	FIDMKSGAE
	NW_014466982.1	106684283	trehalase	XM_014426266.1	XP_014281752.1	4.83	70717	618	0.874	15	21.8878	DATVVGEGG-GGGEYE----VQLGFGWSNG	IIYVPNPVIVPGGRFREFYYW----DSYWIVRGL------	QWDYPNAWPP	DSKTFVDM	YQQRSQPPLLIPMVESYL	GDFS--QGPR------PESYREDVNSA	YAELKAAAE
				XM_014426264.1	XP_014281750.1	4.83	70717	618	0.874	15	21.8878	DATVVGEGG-GGGEYE----VQLGFGWSNG	IIYVPNPVIVPGGRFREFYYW----DSYWIVRGL------	QWDYPNAWPP	DSKTFVDM	YQQRSQPPLLIPMVESYL	GDFS--QGPR------PESYREDVNSA	YAELKAAAE
				XM_014426265.1	XP_014281751.1	4.83	70717	618	0.874	15	21.8878	DATVVGEGG-GGGEYE----VQLGFGWSNG	IIYVPNPVIVPGGRFREFYYW----DSYWIVRGL------	QWDYPNAWPP	DSKTFVDM	YQQRSQPPLLIPMVESYL	GDFS--QGPR------PESYREDVNSA	YAELKAAAE
				XM_014426263.1	XP_014281749.1	4.83	70717	618	0.874	15	21.8878	DATVVGEGG-GGGEYE----VQLGFGWSNG	IIYVPNPVIVPGGRFREFYYW----DSYWIVRGL------	QWDYPNAWPP	DSKTFVDM	YQQRSQPPLLIPMVESYL	GDFS--QGPR------PESYREDVNSA	YAELKAAAE
Cimex lectularius	NW_014465015.1	106664937	trehalase-like	XM_014391041.1	XP_014246527.1	5.87	65818.1	565	0.6	21	0.03441	DATSFGKSG-TGGEYE----GQAGFGWTNG	LIYVPNGFIVPGGRFRELYYW----DTFWIINGL------	SNEQWDYPNAWAPLQAFLIQGLERTDTALGSTVAS	TL--RIFP-DQK---TFVDL	YWERTQPPMLNLMVDSYY	YAPS--AGPR------PESYYQDYTLA	YTNLKSSAE
	NW_014465034.1	106664394	trehalase-like	XM_014390079.1	XP_014245565.1	8.77	58980.6	503	0.808	19	8.85191	FPEISIPPETEDINYLNPICA------VTS	YLPVPFPFFIAYLNENQLTYR----DSYWVMEAL------	GRVNDAR	MLEL------LGGQREFLEL	FVNRCAPPILPLMLHRYF	EEKERLRLPR------PEKYLEDMTFK	#NAME?
	NW_014465024.1	106662130	trehalase	XM_014385949.1	XP_014241435.1	5.64	71080.9	620	0.746	24	20.7221	DSVVVGKGG-GGGEYE----VQLGFGWSNG	IIYLPYPFIIPGGRFREVYYW----DSYWVIRGL------	QWDYPNAWPP	IN--EIFK-DSK---SFVDM	YVNRSQPPLFIPMVETYF	NDFS--DGPR------PESYKEDYNLA	YSHLKACAE
				XM_014385948.1	XP_014241434.1	5.64	71080.9	620	0.746	24	20.7221	DSVVVGKGG-GGGEYE----VQLGFGWSNG	IIYLPYPFIIPGGRFREVYYW----DSYWVIRGL------	QWDYPNAWPP	IN--EIFK-DSK---SFVDM	YVNRSQPPLFIPMVETYF	NDFS--DGPR------PESYKEDYNLA	YSHLKACAE
				XM_014385947.1	XP_014241433.1	5.64	71080.9	620	0.746	24	20.7221	DSVVVGKGG-GGGEYE----VQLGFGWSNG	IIYLPYPFIIPGGRFREVYYW----DSYWVIRGL------	QWDYPNAWPP	IN--EIFK-DSK---SFVDM	YVNRSQPPLFIPMVETYF	NDFS--DGPR------PESYKEDYNLA	YSHLKACAE
Bombyx mori	NW_004581682.1	693027	trehalase	NM_001043993.1	NP_001037458.1	4.89	66541.9	579	0.875	15	0.02588	DALNAGKYG-GGGEYT----VQDGFGWSNG	LVPMTHGFIVPGGRFKEIYYW----DAYWIIEGL------	SGEQWDFPNAWPPEVSIVVTAIQNIGSEESSKLAK	MA--RLYP-DSK---TFVDF	YQERSQPPLLAAMIKLYY	YIPS--AGPR------PESYYEDYELA	YADLKSAAE
	NW_004581697.1	692454	trehalase-2	NM_001043445.1	NP_001036910.1	5.57	73525.8	642	0.898	18	24.7329	DATILGGLG-GGGEYV----VQTGFGWSNG	IIYVEHPFIVPGGRFREFYYW----DSYWIIKGL------	QWDYPNAWPP	DSKTFVDM	YLMRSQPPLLIPMVQLLM	MDNS--QGPR------PESYKEDVDCA	YAELKAAAE
	NW_004582020.1	101739191	acid trehalase-like protein 1	XM_004930827.2	XP_004930884.1	5.86	87238	770	0.445	32	24.2869
Plutella xylostella	NW_011952162.1	105386504	trehalase	XM_011557075.1	XP_011555377.1	5.67	68644.9	606	0.775	18	11.7757	DATIFGGLG-GGGEYV----VQTGFGWTNG	IIYVDNPVIVPGGRFREFYYW----DSYWIIRGL------	QWDYPNAWPP	DSKTFVDM	YAMRSQPPLLIPMMQTIQ	NDMS--QGPR------PESYKEDIDVA	YAELKAAAE
				XM_011557077.1	XP_011555379.1	5.82	68156.4	602	0.775	18	11.6726	DATIFGGLG-GGGEYV----VQTGFGWTNG	IIYVDNPVIVPGGRFREFYYW----DSYWIIRGL------	QWDYPNAWPP	DSKTFVDM	YAMRSQPPLLIPMMQTIQ	NDMS--QGPR------PESYKEDIDVA	YAELKAAAE
				XM_011557076.1	XP_011555378.1	5.76	68644.9	606	0.775	18	11.7757	DATIFGGLG-GGGEYV----VQTGFGWTNG	IIYVDNPVIVPGGRFREFYYW----DSYWIIRGL------	QWDYPNAWPP	DSKTFVDM	YAMRSQPPLLIPMMQTIQ	NDMS--QGPR------PESYKEDIDVA	YAELKAAAE
	NW_011953026.1	105397091	trehalase-like	XM_011569098.1	XP_011567400.1	5.59	52449.8	466	0.103	31	0.00106	DV-STTGTGGGGGEY----PLQDGFGWSNG	LLPLPKPYVVPGGRFREVYYW----DSYFTMLGLAE----	SGQQWDAPNGWAPLQWVAAEGLQNYGQ---EKVSM	--------------------	YLSRSQPPFFSLMVELL-	WDDR--DTPR------PESWLDDVNTA	YRDLRSAAA
	NW_011952691.1	105395616	trehalase-like	XM_011567574.1	XP_011565876.1	5.07	63462.3	549	0.104	47	0.25356	HIASSTPREGGGGEY----PLQDGFGWTNG	LLVLPQAYIVPGGRFSETYYW----DSYFSMLGLAE----	TGEQWDKPNGWAPLQWMAIQGFKQYGN---DSLGD	CELKLDEMIEAEPEPEMIEG	YLSRSQPPVFALMVELF-	WDDR--DTPR------DESWIEDVETA	YRDLRAGAA
	NW_011952223.1	105388534	trehalase-like	XM_011559464.1	XP_011557766.1	/	/	1012	0.223	43	23.7584	DAEQPGRVG-GGGEYT----VQTGFGWSNG	LIPVTHPFIVPGGRFKEIYYW----DTYWIIEGL------	SGEQWDFPNAWPPLVSIMVNALEALGSAAARREAL	LA--NIFQ-DSK---TFVDL	------------------	YAPS--EGPR------PESYSEDYENA	YTDIKSAAE
	NW_011952594.1	105394851	acid trehalase-like protein 1	XM_011566771.1	XP_011565073.1	6.25	79907.2	712	0.104	52	1.36353
	NW_011952165.1	105386635	acid trehalase-like protein 1	XM_011557241.1	XP_011555543.1	6.11	85942	679	0.342	29	20.7223
Papilio machaon	NW_014489445.1	106716664	trehalase	XM_014510230.1	XP_014365716.1	5.34	54126.8	465	0.897	18	1.81831	DATIFGGYG-GGGEYV----LQTGFGWTNG	IIYVDNPVIVPGGRFREFYYW----DSYWIIQGL------	QWDYPNAWPP	DSKTFVDM	YVMRSQPPLLIPMVQSIM	---------------------------	---------
	NW_014526756.1	106707325	trehalase-like	XM_014506875.1	XP_014362361.1	6.92	15330.4	129	0.107	33	0.03326	------------------------------	----------------------------------------	QWDYPNAWPP	--------------------	------------------	---------------------------	---------
	NW_014540234.1	106718042	trehalase-like	XM_014512033.1	XP_014367519.1	5.64	134027	1168	0.784	15	0.5308	DVEQPGRIG-GGGEYT----VQAGFGWSNG	FIPISNGFIIPGGRFTEIYYW----DAYWIVEGL------	QWDYPNAWPP	TS--RIYT-DSK---TFVDL	YEQRSQPPLLSAMMSLYI	YAPS--MGPR------PESYYEDYTLA	YVEIKSAAE
	NW_014541753.1	106718814	acid trehalase-like protein 1	XM_014513001.1	XP_014368487.1	5.95	86965.5	770	0.335	36	24.9673
Apis mellifera	Linkage Group LG14 - NC_007083.3	410484	trehalase-like	XM_006560197.2	XP_006560260.1	5.69	66347.8	568	0.197	21	0.0273	DSIVPGQGG-GGGEYN----VQTGFGWTNG	LIYVDNGFIVPGGRFKEFYYW----DSYWVIEGL------	TGEQWDFPNAWPPLQSFIVMGLHWTGVREAMDFAH	LA--EIFP-DSK---TFVDL	YLMRSQPPLLHLMVSRYL	VVNS--TSPR------PESYREDYLMA	YNNIKAGAE
				XM_393963.5	XP_393963.3	5.55	67153.8	578	0.861	21	2.44428	DSIVPGQGG-GGGEYN----VQTGFGWTNG	LIYVDNGFIVPGGRFKEFYYW----DSYWVIEGL------	TGEQWDFPNAWPPLQSFIVMGLHWTGVREAMDFAH	LA--EIFP-DSK---TFVDL	YLMRSQPPLLHLMVSRYL	VVNS--TSPR------PESYREDYLMA	YNNIKAGAE
	Linkage Group LG2 - NC_007071.3	410795	trehalase	XM_016917977.1	XP_016773466.1	6.89	80978	689	0.142	17	21.9984	DATVSGGHG-GGGEYE----VQLGFGWSNG	IIYVPHPVIVPGGRFREFYYW----DSYWIVKGL------	QWDYPNAWPP	DSKTFVDM	YTMRSQPPMLIPMVDEYL	NEQS--SGPR------PESYKEDYLTS	YSELKTAAE
				XM_016917975.1	XP_016773464.1	6.89	81485.6	693	0.211	18	21.9826	DATVSGGHG-GGGEYE----VQLGFGWSNG	IIYVPHPVIVPGGRFREFYYW----DSYWIVKGL------	QWDYPNAWPP	DSKTFVDM	YTMRSQPPMLIPMVDEYL	NEQS--SGPR------PESYKEDYLTS	YSELKTAAE
				XM_016917976.1	XP_016773465.1	6.89	80978	689	0.142	17	21.9984	DATVSGGHG-GGGEYE----VQLGFGWSNG	IIYVPHPVIVPGGRFREFYYW----DSYWIVKGL------	QWDYPNAWPP	DSKTFVDM	YTMRSQPPMLIPMVDEYL	NEQS--SGPR------PESYKEDYLTS	YSELKTAAE
				XM_016917979.1	XP_016773468.1	5.82	75967.1	647	0.211	18	12.7538	DATVSGGHG-GGGEYE----VQLGFGWSNG	IIYVPHPVIVPGGRFREFYYW----DSYWIVKGL------	QWDYPNAWPP	DSKTFVDM	YTMRSQPPMLIPMVDEYL	NEQS--SGPR------PESYKEDYLTS	YSELKTAAE
				XM_016917978.1	XP_016773467.1	5.82	75967.1	647	0.211	18	12.7538	DATVSGGHG-GGGEYE----VQLGFGWSNG	IIYVPHPVIVPGGRFREFYYW----DSYWIVKGL------	QWDYPNAWPP	DSKTFVDM	YTMRSQPPMLIPMVDEYL	NEQS--SGPR------PESYKEDYLTS	YSELKTAAE
				XM_016917982.1	XP_016773471.1	5.62	71221.8	606	0.102	70	22.4584	DATVSGGHG-GGGEYE----VQLGFGWSNG	IIYVPHPVIVPGGRFREFYYW----DSYWIVKGL------	QWDYPNAWPP	DSKTFVDM	YTMRSQPPMLIPMVDEYL	NEQS--SGPR------PESYKEDYLTS	YSELKTAAE
				XM_016917981.1	XP_016773470.1	5.62	71221.8	606	0.102	70	22.4584	DATVSGGHG-GGGEYE----VQLGFGWSNG	IIYVPHPVIVPGGRFREFYYW----DSYWIVKGL------	QWDYPNAWPP	DSKTFVDM	YTMRSQPPMLIPMVDEYL	NEQS--SGPR------PESYKEDYLTS	YSELKTAAE
				XM_006568651.2	XP_006568714.1	5.86	77246.9	662	0.754	36	39.726	DATVSGGHG-GGGEYE----VQLGFGWSNG	IIYVPHPVIVPGGRFREFYYW----DSYWIVKGL------	QWDYPNAWPP	DSKTFVDM	YTMRSQPPMLIPMVDEYL	NEQS--SGPR------PESYKEDYLTS	YSELKTAAE
Apis dorsata	NW_006263352.1	102679093	trehalase-like	XM_006608985.1	XP_006609048.1	5.63	65677.6	553	0.44	35	18.7541	DTT---------------------------	IIYVPHPVIVPGGRFREFYYW----DSYWIVKGL------	QWDYPNAWPP	DSKTFVDM	YTMRSQPPMLISMVDEYL	NEES--SGPR------PESYKEDYLTS	YAELKTAAE
	NW_006263656.1	102672950	trehalase-like	XM_006619177.1	XP_006619240.1	5.66	67155.8	578	0.843	21	7.4218	DSIVPGQGG-GGGEYN----VQTGFGWTNG	LIYVNNGFIIPGGRFKEFYYW----DSYWVIEGL------	TGEQWDFPNAWPPLQSFIVMGLYWTGAREAMDFAH	LA--EIFP-DSK---TFVDL	YLMRSQPPLLHLMVSRYL	VVNS--TSPR------PESYREDYLMA	YNNIKAGAE
Apis florea	NW_003791204.1	100872434	trehalase	XM_012490966.1	XP_012346420.1	5.87	77232.9	662	0.744	35	38.652	DATVSGGHG-GGGEYE----VQLGFGWSNG	IIYVPNPVIVPGGRFREFYYW----DSYWIVKGL------	QWDYPNAWPP	DSKTFVDM	YVMRSQPPMLISMVDEYL	NEES--SGPR------PESYKEDYLTS	YAELKTAAE
				XM_012490965.1	XP_012346419.1	5.87	77232.9	662	0.744	35	38.652	DATVSGGHG-GGGEYE----VQLGFGWSNG	IIYVPNPVIVPGGRFREFYYW----DSYWIVKGL------	QWDYPNAWPP	DSKTFVDM	YVMRSQPPMLISMVDEYL	NEES--SGPR------PESYKEDYLTS	YAELKTAAE
				XM_003696902.2	XP_003696950.1	5.87	77232.9	662	0.744	35	38.652	DATVSGGHG-GGGEYE----VQLGFGWSNG	IIYVPNPVIVPGGRFREFYYW----DSYWIVKGL------	QWDYPNAWPP	DSKTFVDM	YVMRSQPPMLISMVDEYL	NEES--SGPR------PESYKEDYLTS	YAELKTAAE
				XM_012490967.1	XP_012346421.1	5.29	71714.5	616	0.744	35	29.4377	DISRTTPDGTARGHFLFTDD-DPAISFSSL	LRLVPHPLIVLRQQHRVPIYYRVQIDRDNVSRFQVGQITF	YRVQ-----------------------QLASAVNV	LATASVPARDGRV--VLLEH	VGFRPRTGRFLVVSGHYV	GDQHGRLGSH------HVIYPASVRDQ	HGGVHLRQE
	NW_003790900.1	100867850	trehalase-like	XM_003694999.2	XP_003695047.2	5.63	67243	579	0.806	21	11.7729	------------------------------	LIYVNNGFIVPGGRFKEFYYW----DSYWVIEGL------	-----------------------------------	LA--EIFP-DSK---TFVDL	YLMRSQPPLLHLMVSRYL	MVNS--TSPR------PESYREDYLMA	---------
	NW_003792734.1	105737051	acid trehalase-like protein 1	XM_012494214.1	XP_012349668.1	5.75	56882.1	499	0.102	35	0.05868
Bombus terrestris	Linkage Group LG B14 - NC_015775.1	100646078	trehalase-like	XM_003400805.2	XP_003400853.1	5.74	67201	580	0.838	22	12.1183	DSLTPGKSG-GGGEYD----VQSGFGWTNG	LIYVPNGLIIPGGRFKEFYYW----DSYWVIEGL------	TGEQWDFPNAWPPLQSFIVMGLYWTGVEEAVNFAH	LS--NIYS-DSK---TFVDL	YLMRSQPPLIHLMVSKYL	AVNS--TRPR------PESYREDYEQA	YNNIKAGAE
	Linkage Group LG B02 - NC_015763.1	100647648	trehalase-like	XM_012317434.1	XP_012172824.1	6.37	80441.3	688	0.120	16	22.4003	DATVSGGHG-GGGEYE----VQLGFGWSNG	IIYVPNPVIVPGGRFREFYYW----DSYWIVKGL------	SGEQWDYPNAWPPLQYFVIMSLNNTGDPWAQRLAY	DSKTFVDM	YARRSQPPMLIPMVEEYL	FEES--SGPR------PESYKEDYLTS	YAELKTAAE
				XM_012317419.1	XP_012172809.1	6.37	80572.4	689	0.136	17	22.3807	DATVSGGHG-GGGEYE----VQLGFGWSNG	IIYVPNPVIVPGGRFREFYYW----DSYWIVKGL------	SGEQWDYPNAWPPLQYFVIMSLNNTGDPWAQRLAY	DSKTFVDM	YARRSQPPMLIPMVEEYL	FEES--SGPR------PESYKEDYLTS	YAELKTAAE
				XM_012317463.1	XP_012172853.1	5.85	76940.5	662	0.882	31	40.2551	DATVSGGHG-GGGEYE----VQLGFGWSNG	IIYVPNPVIVPGGRFREFYYW----DSYWIVKGL------	SGEQWDYPNAWPPLQYFVIMSLNNTGDPWAQRLAY	DSKTFVDM	YARRSQPPMLIPMVEEYL	FEES--SGPR------PESYKEDYLTS	YAELKTAAE
				XM_012317445.1	XP_012172835.1	5.85	76940.5	662	0.882	31	40.2551	DATVSGGHG-GGGEYE----VQLGFGWSNG	IIYVPNPVIVPGGRFREFYYW----DSYWIVKGL------	SGEQWDYPNAWPPLQYFVIMSLNNTGDPWAQRLAY	DSKTFVDM	YARRSQPPMLIPMVEEYL	FEES--SGPR------PESYKEDYLTS	YAELKTAAE
				XM_012317448.1	XP_012172838.1	5.85	76940.5	662	0.882	31	40.2551	DATVSGGHG-GGGEYE----VQLGFGWSNG	IIYVPNPVIVPGGRFREFYYW----DSYWIVKGL------	SGEQWDYPNAWPPLQYFVIMSLNNTGDPWAQRLAY	DSKTFVDM	YARRSQPPMLIPMVEEYL	FEES--SGPR------PESYKEDYLTS	YAELKTAAE
				XM_012317452.1	XP_012172842.1	5.85	76940.5	662	0.882	31	40.2551	DATVSGGHG-GGGEYE----VQLGFGWSNG	IIYVPNPVIVPGGRFREFYYW----DSYWIVKGL------	SGEQWDYPNAWPPLQYFVIMSLNNTGDPWAQRLAY	DSKTFVDM	YARRSQPPMLIPMVEEYL	FEES--SGPR------PESYKEDYLTS	YAELKTAAE
				XM_012317458.1	XP_012172848.1	5.85	76940.5	662	0.882	31	40.2551	DATVSGGHG-GGGEYE----VQLGFGWSNG	IIYVPNPVIVPGGRFREFYYW----DSYWIVKGL------	SGEQWDYPNAWPPLQYFVIMSLNNTGDPWAQRLAY	DSKTFVDM	YARRSQPPMLIPMVEEYL	FEES--SGPR------PESYKEDYLTS	YAELKTAAE
				XM_003393639.2	XP_003393687.1	5.85	76940.5	662	0.882	31	40.2551	DATVSGGHG-GGGEYE----VQLGFGWSNG	IIYVPNPVIVPGGRFREFYYW----DSYWIVKGL------	SGEQWDYPNAWPPLQYFVIMSLNNTGDPWAQRLAY	DSKTFVDM	YARRSQPPMLIPMVEEYL	FEES--SGPR------PESYKEDYLTS	YAELKTAAE
				XM_012317468.1	XP_012172858.1	5.66	75102.1	643	0.136	17	16.5247	DATVSGGHG-GGGEYE----VQLGFGWSNG	IIYVPNPVIVPGGRFREFYYW----DSYWIVKGL------	SGEQWDYPNAWPPLQYFVIMSLNNTGDPWAQRLAY	DSKTFVDM	YARRSQPPMLIPMVEEYL	FEES--SGPR------PESYKEDYLTS	YAELKTAAE
Bombus impatiens	NT_176936.1	100743509	trehalase-like	XM_003491118.2	XP_003491166.1	5.84	67156	580	0.838	22	12.1181	DSLTPGKSG-GGGEYD----VQSGFGWTNG	LIYVPNGLIIPGGRFKEFYYW----DSYWVIEGL------	TGEQWDFPNAWPPLQSFIVMGLYWTGVEEAVNFAH	LS--NIYS-DSK---TFVDL	YLMRSQPPLIHLMVSKYL	AVNS--TRPR------PESYREDYEQA	YNNIKAGAE
	NT_176808.1	100740779	trehalase-like	XM_012386384.1	XP_012241807.1	6.68	80621.6	689	0.133	17	22.3777	DATVSGGHG-GGGEYE----VQLGFGWSNG	IIYVPNPVIVPGGRFREFYYW----DSYWIVKGL------	SGEQWDYPNAWPPLQYFVIMSLNNTGDPWAQRLAY	DSKTFVDM	YARRSQPPMLIPMVEEYL	FEES--SGPR------PESYKEDYLTS	YAELKTAAE
				XM_012386386.1	XP_012241809.1	5.94	77058.7	662	0.863	31	41.2038	DATVSGGHG-GGGEYE----VQLGFGWSNG	IIYVPNPVIVPGGRFREFYYW----DSYWIVKGL------	SGEQWDYPNAWPPLQYFVIMSLNNTGDPWAQRLAY	DSKTFVDM	YARRSQPPMLIPMVEEYL	FEES--SGPR------PESYKEDYLTS	YAELKTAAE
				XM_012386383.1	XP_012241806.1	6.51	81402.4	696	0.181	21	22.3319	DATVSGGHG-GGGEYE----VQLGFGWSNG	IIYVPNPVIVPGGRFREFYYW----DSYWIVKGL------	SGEQWDYPNAWPPLQYFVIMSLNNTGDPWAQRLAY	DSKTFVDM	YARRSQPPMLIPMVEEYL	FEES--SGPR------PESYKEDYLTS	YAELKTAAE
				XM_012386382.1	XP_012241805.1	6.51	81402.4	696	0.181	21	22.3319	DATVSGGHG-GGGEYE----VQLGFGWSNG	IIYVPNPVIVPGGRFREFYYW----DSYWIVKGL------	SGEQWDYPNAWPPLQYFVIMSLNNTGDPWAQRLAY	DSKTFVDM	YARRSQPPMLIPMVEEYL	FEES--SGPR------PESYKEDYLTS	YAELKTAAE
				XM_012386387.1	XP_012241810.1	5.94	77058.7	662	0.863	31	41.2038	DATVSGGHG-GGGEYE----VQLGFGWSNG	IIYVPNPVIVPGGRFREFYYW----DSYWIVKGL------	SGEQWDYPNAWPPLQYFVIMSLNNTGDPWAQRLAY	DSKTFVDM	YARRSQPPMLIPMVEEYL	FEES--SGPR------PESYKEDYLTS	YAELKTAAE
				XM_012386388.1	XP_012241811.1	5.94	77058.7	662	0.863	31	41.2038	DATVSGGHG-GGGEYE----VQLGFGWSNG	IIYVPNPVIVPGGRFREFYYW----DSYWIVKGL------	SGEQWDYPNAWPPLQYFVIMSLNNTGDPWAQRLAY	DSKTFVDM	YARRSQPPMLIPMVEEYL	FEES--SGPR------PESYKEDYLTS	YAELKTAAE
				XM_012386385.1	XP_012241808.1	5.94	77058.7	662	0.863	31	41.2038	DATVSGGHG-GGGEYE----VQLGFGWSNG	IIYVPNPVIVPGGRFREFYYW----DSYWIVKGL------	SGEQWDYPNAWPPLQYFVIMSLNNTGDPWAQRLAY	DSKTFVDM	YARRSQPPMLIPMVEEYL	FEES--SGPR------PESYKEDYLTS	YAELKTAAE
				XM_012386389.1	XP_012241812.1	5.74	75932.1	650	0.181	21	16.4622	DATVSGGHG-GGGEYE----VQLGFGWSNG	IIYVPNPVIVPGGRFREFYYW----DSYWIVKGL------	SGEQWDYPNAWPPLQYFVIMSLNNTGDPWAQRLAY	DSKTFVDM	YARRSQPPMLIPMVEEYL	FEES--SGPR------PESYKEDYLTS	YAELKTAAE
Nasonia vitripennis	Chromosome 1 - NC_015867.2	100118133	trehalase	XM_008204338.2	XP_008202560.1	6.22	77264.6	671	0.703	28	22.0789	DATVSGGYG-GGGEYE----VQLGFGWSNG	IIYVENPVIVPGGRFREFYYW----DSYWIVKGL------	SGEQWDYPNAWPPLQYFVIMSLDSTNDPWAQRLAY	DSKTFVDM	YTMRSQPPMLLPMVHEYL	YEES--SGPR------PESYREDYLTS	WAELKTAAE
				XM_008204335.2	XP_008202557.1	6.76	82725.4	714	0.169	11	21.9348	DATVSGGYG-GGGEYE----VQLGFGWSNG	IIYVENPVIVPGGRFREFYYW----DSYWIVKGL------	SGEQWDYPNAWPPLQYFVIMSLDSTNDPWAQRLAY	DSKTFVDM	YTMRSQPPMLLPMVHEYL	YEES--SGPR------PESYREDYLTS	WAELKTAAE
				XM_008204339.2	XP_008202561.1	6.13	77055	663	0.169	11	14.3307	DATVSGGYG-GGGEYE----VQLGFGWSNG	IIYVENPVIVPGGRFREFYYW----DSYWIVKGL------	SGEQWDYPNAWPPLQYFVIMSLDSTNDPWAQRLAY	DSKTFVDM	YTMRSQPPMLLPMVHEYL	YEES--SGPR------PESYREDYLTS	WAELKTAAE
	Chromosome 1 - NC_015867.2	100124127	trehalase-like	XM_008217561.2	XP_008215783.1	6.29	74603.8	643	0.87	19	0.27562	DALEPGKFG-GGGEYD----VQDGFGWTNG	LIYVNNTFIIPGGRFKEFYYW----DSYWVIEGL------	SSQQWDFPNAWPPLQSIIVQGLRLTNNRPAMETAR	LA--ALYK-DSK---TFVDL	YLMRSQPPLLIPMVDKYY	VTNS--EGPR------PESYREDYLLA	YNNVKAGAE
Ceratosolen solmsi marchali	NW_011948423.1	105362115	trehalase-like	XM_011499464.1	XP_011497766.1	8.72	71672.4	619	0.681	25	0.26082	DATQPGRFG-GGGEYD----VQDGFGWTNG	LIYVNNTFVIPGGRFKEFYYW----DSYWVIEGL------	SGQQWDFPNAWPPLQSIIVQGLRQTNYTPAMNVAR	MA--AIYK-DSK---TFVDL	YLMRSQPPLLISMVDKYY	VTNS--EGPR------PESYREDYLLA	YNNVKAGAE
	NW_011948441.1	105365648	trehalase	XM_011503865.1	XP_011502167.1	5.32	65458.9	562	0.101	64	9.27944	DATVSGGYG-GGGEYE----VQLGFGWSNG	IIYVENPVIVPGGRFREFYYW----DSYWIIKGL------	SGEQWDYPNAWPPLQYFVIMSLDNTNDPWAQRLAY	DSKTFVDM	YTMRSQPPMLLPMVHEYL	YEES--SGPR------PESYREDYLTS	WAELKTAAE
Fopius arisanus	NW_011887811.1	105269664	trehalase-like	XM_011310084.1	XP_011308386.1	7.53	77669.8	671	0.168	13	8.02351	DATVSGGGG-GGGEYE----VQLGFGWSNG	IIYVPYPVIVPGGRFREFYYW----DSYWIMKGL------	SGEQWDYPNAWPPLQYFVIESLDNTGDAWAQRLAY	DSKTFVDM	YEMRSHPPMLIPMVKDYL	YESS--KGPR------PESYREDYRNG	YMDLKTAAE
				XM_011310081.1	XP_011308383.1	8.54	83184.1	718	0.168	13	21.6929	DATVSGGGG-GGGEYE----VQLGFGWSNG	IIYVPYPVIVPGGRFREFYYW----DSYWIMKGL------	SGEQWDYPNAWPPLQYFVIESLDNTGDAWAQRLAY	DSKTFVDM	YEMRSHPPMLIPMVKDYL	YESS--KGPR------PESYREDYRNG	YMDLKTAAE
				XM_011310085.1	XP_011308387.1	6.57	77427.2	668	0.106	27	21.9524	DATVSGGGG-GGGEYE----VQLGFGWSNG	IIYVPYPVIVPGGRFREFYYW----DSYWIMKGL------	SGEQWDYPNAWPPLQYFVIESLDNTGDAWAQRLAY	DSKTFVDM	YEMRSHPPMLIPMVKDYL	YESS--KGPR------PESYREDYRNG	YMDLKTAAE
				XM_011310082.1	XP_011308384.1	6.21	79039	681	0.474	35	36.0537	DATVSGGGG-GGGEYE----VQLGFGWSNG	IIYVPYPVIVPGGRFREFYYW----DSYWIMKGL------	SGEQWDYPNAWPPLQYFVIESLDNTGDAWAQRLAY	DSKTFVDM	YEMRSHPPMLIPMVKDYL	YESS--KGPR------PESYREDYRNG	YMDLKTAAE
				XM_011310083.1	XP_011308385.1	6.21	79039	681	0.474	35	36.0537	DATVSGGGG-GGGEYE----VQLGFGWSNG	IIYVPYPVIVPGGRFREFYYW----DSYWIMKGL------	SGEQWDYPNAWPPLQYFVIESLDNTGDAWAQRLAY	DSKTFVDM	YEMRSHPPMLIPMVKDYL	YESS--KGPR------PESYREDYRNG	YMDLKTAAE
	NW_011887811.1	105269634	trehalase-like	XM_011310033.1	XP_011308335.1	5.57	66763.4	581	0.801	20	2.53035	DSGNPGQYG-GGGEYK----VQPGFAFTNG	FIPVENGYIVPGGRFQEFYYW----DSYWAVEGL------	TNEQWDAPNAWAPLQSFIVQGLYNTNAEPALGAAK	LA--GIFN-DSK---TFVDL	YLMRSHPPLLIPMVEKYL	IVNS--EGPR------PESYREDYRLA	LEDLKAGAE
	NW_011887811.1	105269690	trehalase-like	XM_011310133.1	XP_011308435.1	6.75	66540.9	574	0.81	19	0.02414	DAREPGKFG-AGGEYT----CQQGFGWTNG	LIPVNNGFIVPGGRFREFYYW----DTYWVVEGL------	TGQQWDAPNAWPPLQSIIVQGLRNTRVHSAMSVAK	DSKTFVDM	YLMRSQPPLLIPMVKKYV	VVTS--EGPR------PESYWEDYEEA	YAEIKAGAE
Microplitis demolitor	NW_014463896.1	103576548	trehalase-like	XM_008556803.2	XP_008555025.1	5.51	77447.2	670	0.55	30	39.0388	DATVSGSGG-GGGEYT----VQLGFGWSNG	ILYVPHPVIVPGGRFREFYYW----DSYWIIKGL------	SGEQWDYPNAWPPLQYFVIMALDNSGDLHAQRLAY	DSKTFVDM	YTMRSQPPMLTPMVKVYL	YENS--SGPR------PESYREDYMAA	YKELKSAAE
				XM_008556804.2	XP_008555026.1	5.51	77447.2	670	0.55	30	39.0388	DATVSGSGG-GGGEYT----VQLGFGWSNG	ILYVPHPVIVPGGRFREFYYW----DSYWIIKGL------	SGEQWDYPNAWPPLQYFVIMALDNSGDLHAQRLAY	DSKTFVDM	YTMRSQPPMLTPMVKVYL	YENS--SGPR------PESYREDYMAA	YKELKSAAE
				XM_008556805.2	XP_008555027.1	5.51	77447.2	670	0.55	30	39.0388	DATVSGSGG-GGGEYT----VQLGFGWSNG	ILYVPHPVIVPGGRFREFYYW----DSYWIIKGL------	SGEQWDYPNAWPPLQYFVIMALDNSGDLHAQRLAY	DSKTFVDM	YTMRSQPPMLTPMVKVYL	YENS--SGPR------PESYREDYMAA	YKELKSAAE
				XM_008556807.2	XP_008555029.1	5.51	77447.2	670	0.55	30	39.0388	DATVSGSGG-GGGEYT----VQLGFGWSNG	ILYVPHPVIVPGGRFREFYYW----DSYWIIKGL------	SGEQWDYPNAWPPLQYFVIMALDNSGDLHAQRLAY	DSKTFVDM	YTMRSQPPMLTPMVKVYL	YENS--SGPR------PESYREDYMAA	YKELKSAAE
				XM_008556808.2	XP_008555030.1	5.51	77447.2	670	0.55	30	39.0388	DATVSGSGG-GGGEYT----VQLGFGWSNG	ILYVPHPVIVPGGRFREFYYW----DSYWIIKGL------	SGEQWDYPNAWPPLQYFVIMALDNSGDLHAQRLAY	DSKTFVDM	YTMRSQPPMLTPMVKVYL	YENS--SGPR------PESYREDYMAA	YKELKSAAE
				XM_008556806.2	XP_008555028.1	5.51	77447.2	670	0.55	30	39.0388	DATVSGSGG-GGGEYT----VQLGFGWSNG	ILYVPHPVIVPGGRFREFYYW----DSYWIIKGL------	SGEQWDYPNAWPPLQYFVIMALDNSGDLHAQRLAY	DSKTFVDM	YTMRSQPPMLTPMVKVYL	YENS--SGPR------PESYREDYMAA	YKELKSAAE
				XM_008556809.2	XP_008555031.1	5.51	77447.2	670	0.777	18	39.0388	DATVSGSGG-GGGEYT----VQLGFGWSNG	ILYVPHPVIVPGGRFREFYYW----DSYWIIKGL------	SGEQWDYPNAWPPLQYFVIMALDNSGDLHAQRLAY	DSKTFVDM	YTMRSQPPMLTPMVKVYL	YENS--SGPR------PESYREDYMAA	YKELKSAAE
	NW_014463833.1	103577247	trehalase-like	XM_014439918.1	XP_014295404.1	5.5	64322	562	0.55	30	1.19275	SAIDPGKYG-GGGEYD----VQAGFGWTNG	AIPLENGFIVPGGRFQETYYW----DSYWVIEGL------	TGEQWDWPNAWPPLQSIMVQGLRNLGIEPALSMAK	MA--EVFP-DSK---TFVDL	YLMRSQPPLLIPMVEKYI	VVNS--DGPR------PESYREDFKEA	YEDIKAGAE
Megachile rotundata	NW_003797118.1	100879887	trehalase	XM_012281041.1	XP_012136431.1	6.35	81221.3	694	0.137	16	22.1351	DATVSGGHG-GGGEYE----VQLGFGWSNG	IIYVPNPVIVPGGRFREFYYW----DSYWIIKGL------	SGEQWDYPNAWPPLQYFVIVSLNKTEDPWAQRLAY	DSKTFVDM	YAMRSHPPLLIPMVDEYL	YEES--SGPR------PESYKEDYLTS	YAELKTAAE
				XM_012281042.1	XP_012136432.1	6.35	81221.3	694	0.137	16	22.1351	DATVSGGHG-GGGEYE----VQLGFGWSNG	IIYVPNPVIVPGGRFREFYYW----DSYWIIKGL------	SGEQWDYPNAWPPLQYFVIVSLNKTEDPWAQRLAY	DSKTFVDM	YAMRSHPPLLIPMVDEYL	YEES--SGPR------PESYKEDYLTS	YAELKTAAE
				XM_012281043.1	XP_012136433.1	6.18	80597.9	686	0.156	17	22.0478	DATVSGGHG-GGGEYE----VQLGFGWSNG	IIYVPNPVIVPGGRFREFYYW----DSYWIIKGL------	SGEQWDYPNAWPPLQYFVIVSLNKTEDPWAQRLAY	DSKTFVDM	YAMRSHPPLLIPMVDEYL	YEES--SGPR------PESYKEDYLTS	YAELKTAAE
				XM_012281047.1	XP_012136437.1	5.59	71118.8	607	0.102	69	23.1955	DATVSGGHG-GGGEYE----VQLGFGWSNG	IIYVPNPVIVPGGRFREFYYW----DSYWIIKGL------	SGEQWDYPNAWPPLQYFVIVSLNKTEDPWAQRLAY	DSKTFVDM	YAMRSHPPLLIPMVDEYL	YEES--SGPR------PESYKEDYLTS	YAELKTAAE
				XM_012281048.1	XP_012136438.1	5.59	71118.8	607	0.102	69	23.1955	DATVSGGHG-GGGEYE----VQLGFGWSNG	IIYVPNPVIVPGGRFREFYYW----DSYWIIKGL------	SGEQWDYPNAWPPLQYFVIVSLNKTEDPWAQRLAY	DSKTFVDM	YAMRSHPPLLIPMVDEYL	YEES--SGPR------PESYKEDYLTS	YAELKTAAE
				XM_012281045.1	XP_012136435.1	5.93	77464.8	663	0.137	16	21.668	DATVSGGHG-GGGEYE----VQLGFGWSNG	IIYVPNPVIVPGGRFREFYYW----DSYWIIKGL------	SGEQWDYPNAWPPLQYFVIVSLNKTEDPWAQRLAY	DSKTFVDM	YAMRSHPPLLIPMVDEYL	YEES--SGPR------PESYKEDYLTS	YAELKTAAE
				XM_012281046.1	XP_012136436.1	5.8	75734.9	648	0.137	16	16.2753	DATVSGGHG-GGGEYE----VQLGFGWSNG	IIYVPNPVIVPGGRFREFYYW----DSYWIIKGL------	SGEQWDYPNAWPPLQYFVIVSLNKTEDPWAQRLAY	DSKTFVDM	YAMRSHPPLLIPMVDEYL	YEES--SGPR------PESYKEDYLTS	YAELKTAAE
	NW_003797290.1	100878150	trehalase-like	XM_012290374.1	XP_012145764.1	5.27	66632.2	576	0.741	17	0.30909	DAIIPGQGG-GGGEYN----VQTGFGWTNG	LIYVKNGFIIPGGRFKEFYYW----DSYWVIEGL------	TGEQWDFPNAWPPLQSFIVMGLYWTGVREAMEFAD	LA--TIFP-DSK---TFVDL	YLMRSQPPLLHHMVSRYL	VVDS--ARPR------PESYREDYNLA	YNNLKAGAE
				XM_012290375.1	XP_012145765.1	5.27	66632.2	576	0.741	17	0.30909	DAIIPGQGG-GGGEYN----VQTGFGWTNG	LIYVKNGFIIPGGRFKEFYYW----DSYWVIEGL------	TGEQWDFPNAWPPLQSFIVMGLYWTGVREAMEFAD	LA--TIFP-DSK---TFVDL	YLMRSQPPLLHHMVSRYL	VVDS--ARPR------PESYREDYNLA	YNNLKAGAE
Solenopsis invicta	NW_011794686.1	105197594	trehalase-like	XM_011164056.1	XP_011162358.1	6.63	81206	695	0.116	16	21.6987	DATVSGGHG-TGGEYE----VQLGFGWSNG	IIYVPNPVIVPGGRFREFYYW----DSYWIIKGL------	SGEQWDYPNAWPPLQYFFIMSLNNTGDPWAERLAY	MA--GIYK-DSK---SFVDM	YMMRSHPPLLIPMVDEYL	YEES--SGPR------PESYKEDYLTS	YSELKTAAE
				XM_011164063.1	XP_011162365.1	5.27	66632.2	664	0.878	18	38.4146	DATVSGGHG-TGGEYE----VQLGFGWSNG	IIYVPNPVIVPGGRFREFYYW----DSYWIIKGL------	SGEQWDYPNAWPPLQYFFIMSLNNTGDPWAERLAY	MA--GIYK-DSK---SFVDM	YMMRSHPPLLIPMVDEYL	YEES--SGPR------PESYKEDYLTS	YSELKTAAE
				XM_011164086.1	XP_011162388.1	6.63	81206	664	0.878	18	38.4146	DATVSGGHG-TGGEYE----VQLGFGWSNG	IIYVPNPVIVPGGRFREFYYW----DSYWIIKGL------	SGEQWDYPNAWPPLQYFFIMSLNNTGDPWAERLAY	MA--GIYK-DSK---SFVDM	YMMRSHPPLLIPMVDEYL	YEES--SGPR------PESYKEDYLTS	YSELKTAAE
				XM_011164077.1	XP_011162379.1	5.44	76905.3	664	0.878	18	38.4146	DATVSGGHG-TGGEYE----VQLGFGWSNG	IIYVPNPVIVPGGRFREFYYW----DSYWIIKGL------	SGEQWDYPNAWPPLQYFFIMSLNNTGDPWAERLAY	MA--GIYK-DSK---SFVDM	YMMRSHPPLLIPMVDEYL	YEES--SGPR------PESYKEDYLTS	YSELKTAAE
				XM_011164082.1	XP_011162384.1	5.44	76905.3	664	0.713	17	38.4146	DATVSGGHG-TGGEYE----VQLGFGWSNG	IIYVPNPVIVPGGRFREFYYW----DSYWIIKGL------	SGEQWDYPNAWPPLQYFFIMSLNNTGDPWAERLAY	MA--GIYK-DSK---SFVDM	YMMRSHPPLLIPMVDEYL	YEES--SGPR------PESYKEDYLTS	YSELKTAAE
	NW_011801412.1	105203240	trehalase-like	XM_011172015.1	XP_011170317.1	5.44	76905.3	578	0.878	18	3.56155	SAVHPGESG-GGGEYN----VQDGFGWTNG	LIYVNNTFVIPGGRFKEFYYW----DSYWIIEGL------	TGEQWDFPNAWPPLQSFLILGLYQTHVKEAIDLAK	LA--GIFN-DSK---TFVDL	YLMRSQPPMLIPMVAKYY	VVNS--RGPR------PESYKEDYRLA	YNDLKAAAE
				XM_011164071.1	XP_011162373.1	6.54	66684.5	664	0.116	16	38.4146	DATVSGGHG-TGGEYE----VQLGFGWSNG	IIYVPNPVIVPGGRFREFYYW----DSYWIIKGL------	SGEQWDYPNAWPPLQYFFIMSLNNTGDPWAERLAY	MA--GIYK-DSK---SFVDM	YMMRSHPPLLIPMVDEYL	YEES--SGPR------PESYKEDYLTS	YSELKTAAE
				XM_011164093.1	XP_011162395.1	5.44	76905.3	650	0.871	17	9.12388	DATVSGGHG-TGGEYE----VQLGFGWSNG	IIYVPNPVIVPGGRFREFYYW----DSYWIIKGL------	SGEQWDYPNAWPPLQYFFIMSLNNTGDPWAERLAY	MA--GIYK-DSK---SFVDM	YMMRSHPPLLIPMVDEYL	YEES--SGPR------PESYKEDYLTS	YSELKTAAE
Acromyrmex echinator	NW_011627509.1	105152098	trehalase-like	XM_011066187.1	XP_011064489.1	8.03	67422.7	579	0.854	18	5.57685	NAMHPGEGG-GGGEYN----VQDGFGWTNG	LIYVNNTFVIPGGRFKEFYYW----DSYWIIEGL------	TGEQWDFPNAWPPLQSFLILGLYQTQVKQAVDLAK	LA--GIFN-DSK---TFVDL	YLSRSQPPLLIPMVAKYY	VVNS--RGPR------PESYKEDYQLV	YNDLKAAAE
	NW_011627850.1	105154010	trehalase	XM_011069224.1	XP_011067526.1	5.8	76942.4	664	0.854	18	36.8466	DATVSGGHG-SGGEYE----VQLGFGWSNG	IIYVPHPVIVPGGRFREFYYW----DSYWIIKGL------	SGEQWDYPNAWPPLQYFFIMSLNNTGDPWAQRLAY	MA--GIYK-DSK---YFVDM	YAMRSHPPLLIPMVDEYL	YEES--SGPR------PESYKEDYLTS	YSELKTAAE
				XM_011069225.1	XP_011067527.1	5.38	71708.4	620	0.833	17	27.1363	DATVSGGHG-SGGEYE----VQLGFGWSNG	IIYVPHPVIVPGGRFREFYYW----DSYWIIKGL------	SGEQWDYPNAWPPLQYFFIMSLNNTGDPWAQRLAY	MA--GIYK-DSK---YFVDM	YAMRSHPPLLIPMVDEYL	YEES--SGPR------PESYKEDYLTS	YSELKTAAE
Camponotus floridanus	NW_011878863.1	105248544	trehalase	XM_011253386.1	XP_011251688.1	5.11	66521.1	575	0.132	16	0.24593	NAIHPGEGG-GGGEYG----VQEGFGWTNG	LIYVNNTFVIPGGRFKEFYYW----DSYWIIEGL------	TGEQWDFPNAWPPLQSFLILGLYRTGVKEAVNMAE	LA--GIFN-DSK---TFVDL	YLSRSQLPLLIPMVEKYY	VTNS--NGPR------PESYKEDYQLV	YNDLKAAAE
	NW_011876599.1	105259343	trehalase	XM_011271232.1	XP_011269534.1	6.31	80786.6	693	0.713	33	21.6134	DATVSGGHG-GGGEYE----VQLGFGWSNG	IIYVPNPVIVPGGRFREFYYW----DSYWIIKGL------	SGEQWDYPNAWPPLQYFFIMSLNSTGDPWAQRLAY	MA--AVYK-DSK---HFVDM	YMMRSHPPLLIPMADEYL	FEES--SGPR------PESYKEDYLTS	YSELKTAAE
				XM_011271239.1	XP_011269541.1	5.52	76957.3	665	0.132	16	37.8179	DATVSGGHG-GGGEYE----VQLGFGWSNG	IIYVPNPVIVPGGRFREFYYW----DSYWIIKGL------	SGEQWDYPNAWPPLQYFFIMSLNSTGDPWAQRLAY	MA--AVYK-DSK---HFVDM	YMMRSHPPLLIPMADEYL	FEES--SGPR------PESYKEDYLTS	YSELKTAAE
				XM_011271244.1	XP_011269546.1	5.86	75364.4	647	0.847	18	11.1493	DATVSGGHG-GGGEYE----VQLGFGWSNG	IIYVPNPVIVPGGRFREFYYW----DSYWIIKGL------	SGEQWDYPNAWPPLQYFFIMSLNSTGDPWAQRLAY	MA--AVYK-DSK---HFVDM	YMMRSHPPLLIPMADEYL	FEES--SGPR------PESYKEDYLTS	YSELKTAAE
Cerapachys biroi	NW_011924887.1	105287449	trehalase	XM_011353030.1	XP_011351332.1	5.47	66606.1	578	0.765	34	1.87984	NAIIPGDGG-GGGEYL----VQTGFGWTNG	LIYVNNTFIIPGGRFREFYYW----DSYWIIEGL------	TGEQWDFPNAWPPLQSFLIQGLYQTQVKKAMDLAE	LS--GIFN-DSK---TFVDL	YLSRSQPPLLIPMVAKYY	VVNS--PNPR------PESYKEDYRLA	YDDLKAAAE
	NW_011925506.1	105285581	trehalase	XM_011349845.2	XP_011348147.1	5.55	76922.1	666	0.765	34	31.779	DATVSGGHG-GGGEYE----VQLGFGWSNG	IIYVPNPVIVPGGRFREFYYW----DSYWIIKGL------	SGEQWDYPNAWPPLQYFFIMSLNNTGDAWAQRLAY	MA--GIYK-DSK---YFVDM	YTMRSHPPLLIPMVEEYL	YEES--SGPR------PESYKEDYLTS	YSELKTAAE
				XM_011349851.2	XP_011348153.1	5.14	71436.8	620	0.765	34	16.4887	DATVSGGHG-GGGEYE----VQLGFGWSNG	IIYVPNPVIVPGGRFREFYYW----DSYWIIKGL------	SGEQWDYPNAWPPLQYFFIMSLNNTGDAWAQRLAY	MA--GIYK-DSK---YFVDM	YTMRSHPPLLIPMVEEYL	YEES--SGPR------PESYKEDYLTS	YSELKTAAE
				XM_011349850.2	XP_011348152.1	5.1	72289.8	629	0.878	18	32.3961	DATVSGGHG-GGGEYE----VQLGFGWSNG	IIYVPNPVIVPGGRFREFYYW----DSYWIIKGL------	SGEQWDYPNAWPPLQYFFIMSLNNTGDAWAQRLAY	MA--GIYK-DSK---YFVDM	YTMRSHPPLLIPMVEEYL	YEES--SGPR------PESYKEDYLTS	YSELKTAAE
				XM_020033685.1	XP_019889244.1	5.55	76922.1	666	0.765	34	31.779	DATVSGGHG-GGGEYE----VQLGFGWSNG	IIYVPNPVIVPGGRFREFYYW----DSYWIIKGL------	SGEQWDYPNAWPPLQYFFIMSLNNTGDAWAQRLAY	MA--GIYK-DSK---YFVDM	YTMRSHPPLLIPMVEEYL	YEES--SGPR------PESYKEDYLTS	YSELKTAAE
				XM_011349848.2	XP_011348150.1	5.55	76922.1	666	0.765	34	31.779	DATVSGGHG-GGGEYE----VQLGFGWSNG	IIYVPNPVIVPGGRFREFYYW----DSYWIIKGL------	SGEQWDYPNAWPPLQYFFIMSLNNTGDAWAQRLAY	MA--GIYK-DSK---YFVDM	YTMRSHPPLLIPMVEEYL	YEES--SGPR------PESYKEDYLTS	YSELKTAAE
				XM_011349847.2	XP_011348149.1	5.55	76922.1	666	0.765	34	31.779	DATVSGGHG-GGGEYE----VQLGFGWSNG	IIYVPNPVIVPGGRFREFYYW----DSYWIIKGL------	SGEQWDYPNAWPPLQYFFIMSLNNTGDAWAQRLAY	MA--GIYK-DSK---YFVDM	YTMRSHPPLLIPMVEEYL	YEES--SGPR------PESYKEDYLTS	YSELKTAAE
				XM_011349846.2	XP_011348148.1	5.55	76922.1	666	0.765	34	31.779	DATVSGGHG-GGGEYE----VQLGFGWSNG	IIYVPNPVIVPGGRFREFYYW----DSYWIIKGL------	SGEQWDYPNAWPPLQYFFIMSLNNTGDAWAQRLAY	MA--GIYK-DSK---YFVDM	YTMRSHPPLLIPMVEEYL	YEES--SGPR------PESYKEDYLTS	YSELKTAAE
				XM_011349849.2	XP_011348151.1	5.55	76922.1	666	0.765	34	31.779	DATVSGGHG-GGGEYE----VQLGFGWSNG	IIYVPNPVIVPGGRFREFYYW----DSYWIIKGL------	SGEQWDYPNAWPPLQYFFIMSLNNTGDAWAQRLAY	MA--GIYK-DSK---YFVDM	YTMRSHPPLLIPMVEEYL	YEES--SGPR------PESYKEDYLTS	YSELKTAAE
Harpegnathos saltator	NW_011651390.1	105186054	trehalase	XM_011145990.1	XP_011144292.1	5.55	76922.1	571	0.883	18	16.8342	SAIHPGESG-GGGEYT----AQEGFGWTNG	LISVNNTFIIPGGRFKEFYYW----DSYWIIEGL------	TGEQWDFPNAWPPLQSFLVKGLHQTSVERAMKLAR	RS--GIFN-DSK---TFVDL	YLSRSQPPLLIPMVAKYY	VVNS--SGPR------PESYKEDYQLA	YNELKAAAE
	NW_011649361.1	105182610	trehalase	XM_019841118.1	XP_019696677.1	5.55	77134.5	668	0.772	34	38.9368	DATVSGGHG-TGGEYE----VQLGFGWSNG	IIYVPNPVIVPGGRFREFYYW----DSYWIIKGL------	SGEQWDYPNAWPPLQYFFIMSLNNTGDAWAQRLAY	MA--AVYK-DSK---YFVDM	YKMRSHPPLLIPMVDEYL	YEES--SGPR------PESYKEDYLTG	YAELKTAAE
				XM_019841119.1	XP_019696678.1	5.25	71655.2	621	0.772	34	26.0095	DATVSGGHG-TGGEYE----VQLGFGWSNG	IIYVPNPVIVPGGRFREFYYW----DSYWIIKGL------	SGEQWDYPNAWPPLQYFFIMSLNNTGDAWAQRLAY	MA--AVYK-DSK---YFVDM	YKMRSHPPLLIPMVDEYL	YEES--SGPR------PESYKEDYLTG	YAELKTAAE
Tribolium castaneum	Linkage Group LG8 - NC_007423.3	662782	trehalase	XM_015982919.1	XP_015838405.1	7.02	63873.6	548	0.68	19	0.07772	DVQFSGHSG-RGGEYS----VQHGFGWTNG	LLPVPNGFVVPGGRFREFYYW----DSYWILKGL------	SGEQWDFPNAWPPLQSIVILGLDHTGHPQAQKTAQ	TA--RIFP-DSK---IFVDM	YLNRSQPPLLSLMVGEYL	VAKS--DTPR------PESYFEDIKSA	WTDLKSAAE
				XM_968859.3	XP_973952.1	5.07	67190.9	548	0.68	19	0.07772	DVQFSGHSG-RGGEYS----VQHGFGWTNG	LLPVPNGFVVPGGRFREFYYW----DSYWILKGL------	SGEQWDFPNAWPPLQSIVILGLDHTGHPQAQKTAQ	TA--RIFP-DSK---IFVDM	YLNRSQPPLLSLMVGEYL	VAKS--DTPR------PESYFEDIKSA	WTDLKSAAE
	Linkage Group LG8 - NC_007423.3	662746	trehalase	XM_008199058.2	XP_008197280.2	5.86	65713.3	585	0.42	48	0.11836	DAEVPGQYG-GGGEYV----IQSGFGWTNG	LLPVDNGFVIPGGRFKEFYYW----DSYWIIKGL------	SGEQWDYPNAWPPLQSLVVMGLDRSGNCKAKELAR	DSKTFVDM	YLNRSQPPLLNLMVAAYI	DSES--GSPR------PESYYEDVTTA	YADLKSGAE
				XM_968826.4	XP_973919.1	4.86	63677.9	553	0.828	16	0.02037	DAEVPGQYG-GGGEYV----IQSGFGWTNG	LLPVDNGFVIPGGRFKEFYYW----DSYWIIKGL------	SGEQWDYPNAWPPLQSLVVMGLDRSGNCKAKELAR	DSKTFVDM	YLNRSQPPLLNLMVAAYI	DSES--GSPR------PESYYEDVTTA	YADLKSGAE
	Linkage Group LG8 - NC_007423.3	662717	trehalase	XM_968798.4	XP_973891.1	4.75	61881.7	541	0.903	18	0.27364	DAERVGEPG-GGGEYE----VQEGFGWTNG	LIPVTNGFIVPGGRFNEFYYW----DTYWIIKGL------	SGQQWDFPGAWPPLQELVINSLYRTKDSKAIEVAK	DSKTFVDM	YLNRSQPPLLALMTAAYF	ASES--GSPR------PESYYEDVQSA	WADLKSAAE
	Linkage Group LG8 - NC_007423.3	662806	trehalase	XM_015982918.1	XP_015838404.1	8.81	66144	563	0.84	18	0.14238	NAMFKGMYG-GGGEYE----VQTGFGWTNG	IIPVPNGFIVPGGRFREIYYW----DSYWIMKGL------	TGEQWDMPNAWAPTQAIVIFGLDKSQDPGAKKVAQ	DSKTFVDM	YLDRSQPPLLTLMVADFL	RSSD--NTPR------PESYIEDIHTA	YQNIRTGAE
				XM_008199104.2	XP_008197326.1	8.8	63849.5	546	0.84	18	0.14267	NAMFKGMYG-GGGEYE----VQTGFGWTNG	IIPVPNGFIVPGGRFREIYYW----DSYWIMKGL------	TGEQWDMPNAWAPTQAIVIFGLDKSQDPGAKKVAQ	DSKTFVDM	YLDRSQPPLLTLMVADFL	RSSD--NTPR------PESYIEDIHTA	YQNIRTGAE
	Linkage Group LGX - NC_007416.3	661356	trehalase	XM_008202514.2	XP_008200736.1	5.93	73907.1	642	0.758	19	21.9193	DATVPGGHG-GGGEYE----TQLGFGWTNG	IIWVPHPVIVPGGRFREFYYW----DSYWIVQGL------	TGEQWDYPNAWPPLQHIMIVGLNNTGDVVAQRLAF	DSKTFVDM	YMQRSQPPLMVPMIKLYV	GDRS--KGPR------PESYSEDVEGA	YAELKAAAE
				XM_008202516.2	XP_008200738.1	5.93	73907.1	642	0.758	19	21.9193	DATVPGGHG-GGGEYE----TQLGFGWTNG	IIWVPHPVIVPGGRFREFYYW----DSYWIVQGL------	TGEQWDYPNAWPPLQHIMIVGLNNTGDVVAQRLAF	DSKTFVDM	YMQRSQPPLMVPMIKLYV	GDRS--KGPR------PESYSEDVEGA	YAELKAAAE
				XM_008202515.2	XP_008200737.1	5.93	73907.1	642	0.758	19	21.9193	DATVPGGHG-GGGEYE----TQLGFGWTNG	IIWVPHPVIVPGGRFREFYYW----DSYWIVQGL------	TGEQWDYPNAWPPLQHIMIVGLNNTGDVVAQRLAF	DSKTFVDM	YMQRSQPPLMVPMIKLYV	GDRS--KGPR------PESYSEDVEGA	YAELKAAAE
				XM_015978383.1	XP_015833869.1	5.15	69193.7	603	0.758	19	4.77692	DATVPGGHG-GGGEYE----TQLGFGWTNG	IIWVPHPVIVPGGRFREFYYW----DSYWIVQGL------	TGEQWDYPNAWPPLQHIMIVGLNNTGDVVAQRLAF	DSKTFVDM	YMQRSQPPLMVPMIKLYV	GDRS--KGPR------PESYSEDVEGA	YAELKAAAE
	NW_015450568.1	659620	trehalase	XM_008193128.2	XP_008191350.2	9.26	19876.6	169	0.167	16	0.06347	------------------------------	IIPVPNGFIVPGGRFREIYYW----DSYWIMKGL------	-----------------------------------	DSKTFVDM	------------------	---------------------------	---------
Dendroctonus ponderosae	NW_017852166.1	109540950	trehalase-like	XM_019909518.1	XP_019765077.1	5.96	76975.1	663	0.775	27	31.9087	DSTVFGVGG-GGGEYE----IQLGFGWSNG	IIWIPNPVIVPGGRFREFYYW----DSYWILQGL------	TGEQWDYPNAWPPLQHMMIVGLNNTGDEYAVRLAY	MA--KIYP-DSK---KFVDM	YLARSQPPLLIPMVNMYY	GDRS--QGPR------PESYSEDVESS	YSELKAAAE
				XM_019909523.1	XP_019765082.1	5.88	68086.1	577	0.775	27	9.78685	!---------------N----MYLQTKNSAH	IIWIPNPVIVPGGRFREFYYW----DSYWILQGL------	TGEQWDYPNAWPPLQHMMIVGLNNTGDEYAVRLAY	MA--KIYP-DSK---KFVDM	YLARSQPPLLIPMVNMYY	GDRS--QGPR------PESYSEDVESS	YSELKAAAE
				XM_019909524.1	XP_019765083.1	5.81	67371.2	570	0.775	27	9.78565	!---------------N----MYLQTKNSAH	IIWIPNPVIVPGGRFREFYYW----DSYWILQGL------	TGEQWDYPNAWPPLQHMMIVGLNNTGDEYAVRLAY	MA--KIYP-DSK---KFVDM	YLARSQPPLLIPMVNMYY	GDRS--QGPR------PESYSEDVESS	YSELKAAAE
				XM_019909519.1	XP_019765078.1	5.81	75296.2	649	0.775	27	31.8862	DSTVFGVGG-GGGEYE----IQLGFGWSNG	IIWIPNPVIVPGGRFREFYYW----DSYWILQGL------	TGEQWDYPNAWPPLQHMMIVGLNNTGDEYAVRLAY	MA--KIYP-DSK---KFVDM	YLARSQPPLLIPMVNMYY	GDRS--QGPR------PESYSEDVESS	YSELKAAAE
				XM_019909526.1	XP_019765085.1	5.62	63694.1	540	0.775	27	9.78921	------------------------------	IIWIPNPVIVPGGRFREFYYW----DSYWILQGL------	TGEQWDYPNAWPPLQHMMIVGLNNTGDEYAVRLAY	MA--KIYP-DSK---KFVDM	YLARSQPPLLIPMVNMYY	GDRS--QGPR------PESYSEDVESS	YSELKAAAE
				XM_019909517.1	XP_019765076.1	5.96	76975.1	663	0.775	27	31.9087	DSTVFGVGG-GGGEYE----IQLGFGWSNG	IIWIPNPVIVPGGRFREFYYW----DSYWILQGL------	TGEQWDYPNAWPPLQHMMIVGLNNTGDEYAVRLAY	MA--KIYP-DSK---KFVDM	YLARSQPPLLIPMVNMYY	GDRS--QGPR------PESYSEDVESS	YSELKAAAE
				XM_019909522.1	XP_019765081.1	5.3	70753	610	0.775	27	15.7261	DSTVFGVGG-GGGEYE----IQLGFGWSNG	IIWIPNPVIVPGGRFREFYYW----DSYWILQGL------	TGEQWDYPNAWPPLQHMMIVGLNNTGDEYAVRLAY	MA--KIYP-DSK---KFVDM	YLARSQPPLLIPMVNMYY	GDRS--QGPR------PESYSEDVESS	YSELKAAAE
				XM_019909521.1	XP_019765080.1	5.3	70753	610	0.775	27	15.7261	DSTVFGVGG-GGGEYE----IQLGFGWSNG	IIWIPNPVIVPGGRFREFYYW----DSYWILQGL------	TGEQWDYPNAWPPLQHMMIVGLNNTGDEYAVRLAY	MA--KIYP-DSK---KFVDM	YLARSQPPLLIPMVNMYY	GDRS--QGPR------PESYSEDVESS	YSELKAAAE
				XM_019909520.1	XP_019765079.1	5.44	72884.5	627	0.775	27	32.0112	DSTVFGVGG-GGGEYE----IQLGFGWSNG	IIWIPNPVIVPGGRFREFYYW----DSYWILQGL------	TGEQWDYPNAWPPLQHMMIVGLNNTGDEYAVRLAY	MA--KIYP-DSK---KFVDM	YLARSQPPLLIPMVNMYY	GDRS--QGPR------PESYSEDVESS	YSELKAAAE
	NW_017852017.1	109536727	trehalase-like	XM_019903070.1	XP_019758629.1	4.64	65188.4	564	0.881	18	0.46237	DALDPGKFG-GGGEYV----VQAGFGWTNG	ILEVPNGFIVPGGRFRELYYW----DSYWIIKGL------	SGEQWDFRNAWPPLQEFVVLGLLQTGNSNATEIAT	DSKTFVDM	YLNRSQPPLFTLMIEEYL	EPLS--NTPR------PESYEKDLKTC	YKSIKSGAE
	NW_017851174.1	109546730	trehalase-like	XM_019917806.1	XP_019773365.1	5.15	69057.7	605	0.809	18	3.54911	DAIYPGQYG-GGGEYE----VQLGFGWSNG	LIPVPEGFIVPGGRFREIYYW----DSYWIIKGL------	SGEQWDLPNAWPPLQEFVVLGLHKSGDSEAQSVAK	DSKTFVDM	YINRSQPPLFASMVGLYL	GTES--NTPR------PESYSEDIATC	YNALKTAAE
	NW_017852380.1	109545374	trehalase-like	XM_019916038.1	XP_019771597.1	5.17	66450.9	579	0.626	16	0.00925	DSSRVGQYG-GGGEYE----VQKGFGWTNG	LIGVPNGIIIPGGRFKEFYYW----DSYWIIEGL------	NNEQWDLPNAWPPLQELVILGLWDSGDRLGKQIAK	DSKTFVDM	YLNRSQPPLLTLMAALYL	ISES--TTPR------PESYYEDITTC	YQGLKSGAE
	NW_017852073.1	109538583	trehalase-like	XM_019905877.1	XP_019761436.1	6.56	66548.9	567	0.66	20	0.99119	SAQSSGVFG-GGGEYH----IQSGFGWTNG	LIPVHNAFIIPGGRFKEFYYW----DSYWIIKGL------	SGFQWDFPNAWSPYQNMIVFGLERSGDEEAQEVAK	DSKTFVDM	YLNRSQPPVLTLMMKDYV	DSES--DTPR------PESYLEDLETC	YTDLKSGAE
Aethina tumida	NW_017853061.1	109597328	trehalase	XM_020012984.1	XP_019868543.1	8.8	74531	642	0.263	10	41.0718	DATVMGGHG-GGGEYE----LQIGFGWTNG	IIWVPNPVIVPGGRFREFYYW----DTYWIIQGL------	TGEQWDYPNAWPPLQHMMIVALNNTGDSSAERLAF	DSKTFVDM	YLARSQPPLMIPMIKLYW	ADRS--KGPR------PESYSEDIESA	YSELKAAAE
				XM_020012985.1	XP_019868544.1	7.67	70648.6	610	0.263	10	25.4927	DATVMGGHG-GGGEYE----LQIGFGWTNG	IIWVPNPVIVPGGRFREFYYW----DTYWIIQGL------	TGEQWDYPNAWPPLQHMMIVALNNTGDSSAERLAF	DSKTFVDM	YLARSQPPLMIPMIKLYW	ADRS--KGPR------PESYSEDIESA	YSELKAAAE
	NW_017852960.1	109609079	trehalase-like	XM_020025701.1	XP_019881260.1	8.66	31740.7	273	0.111	21	6.33106	HAVNPGRKGIG-----FSFDIKGGFGWTNG	----N-----------------------------------	SGLEWDLPNSFPPIMHFIIVGINETRIPIAQHMAF	--------------------	------------------	---------------------------	#NAME?
	NW_017852960.1	109609041	trehalase-like	XM_020025652.1	XP_019881211.1	9.08	49390.9	417	0.297	28	22.8473	NAVRPGRRGTG-----ATYHLKGGYGWTNG	----PNPVILPGGMFREFYYW----DTYWIVVGL------	SGEEWDLPNTYPHVMHLIIVGMNKTHIPIAKHLAF	--------------------	LTATSNPPMFVPMIYEIF	ILDE--EVPR------PQEYAHDYTHA	YSEMWSATE
	NW_017852960.1	109609040	trehalase-like	XM_020025651.1	XP_019881210.1	8.86	64009.9	540	0.116	11	0.0569	YLCQ--------------------------	SLYLNQSVILPSTRFRTYRYW----ETYWVILGL------	SGEKYDLPYSWPHFLHLIINGLNNTQIPIAKHLAY	!-LLNAIYVSKILDVESFINL	MLGRSQSPLFIPMVYEYY	DQNE--QGPR------LEKYKFDINMA	YCNLKAASE
	NW_017852960.1	109609039	trehalase-like	XM_020025650.1	XP_019881209.1	5.64	30575.8	258	0.1	65	22.644	------------------------------	LIYVPNVVIMPGGFLREYYYW----DTYWIVLGL------	-----------------------------------	!----SNIMNDSK---QFVDM	YLTRSQPPLFIPMIFEIY	#NAME?	YSE------
	NW_017854878.1	109607518	trehalase-like	XM_020023996.1	XP_019879555.1	7.69	42479.4	360	0.12	54	25.6874	------------------------------	TLYLNHTFILPSSILRTFYYW----ETYWIILGL------	-----------------------------------	LMMN--------EVES----	MLGRSHTPLFVRMVYEYY	DKND--QGPR------LEKYNHDIELS	YCNLRAASQ
	NW_017852941.1	109599871	trehalase-like	XM_020015924.1	XP_019871483.1	4.96	62573.8	537	0.115	10	0.01089	DARFPGKYG-GGGEYE----VQSGFGWTNG	LVPVPNGFVVPGGRFKEIYYW----DCLWIIKGL------	TGQQWDFPNSWAPFQDIVITGLYKSGHSEAQEIAT	DSKTFVDM	YLNRSQPPVLTMTVAEYL	TTNN--FTPR------PESYFEDIQMG	YAEIRSSAE
	NW_017852941.1	109599612	trehalase-like	XM_020015631.1	XP_019871190.1	5.12	60720.9	520	0.114	25	0.05857	DAESPGKYG-YGGEYA----VQPGFGWSNG	LIAIPNGFIIPGGRFKEIYYW----DSLWIIEGL------	TEQQWDFPNVWPPLQSIVTLGLDRTGHPEAQKVAR	NA--SIFP-DSK---TFVDL	YTSRSQPPLFAFMVNEYI	ISET--PLPR------PESYKEDMDTA	YIELRSSAE
	NW_017853021.1	109596016	trehalase-like	XM_020011469.1	XP_019867028.1	5.26	64167.3	559	0.912	20	0.46582	DAEVPGQFG-GGGEYV----VQSGFGWTNG	LIPLPNGFIIPGGRFKEIYYW----DSYWIVKGL------	SGEQWDFPNAWPPLQDIILSGLYKSKGTKAKEIAK	QA--HIFN-DSK---SFVDL	YLNRSQPPFLTMMVNEYI	SVES--NTPR------PESYIEDIRTC	YQNLKSGAE
	NW_017853021.1	109596015	trehalase-like	XM_020011468.1	XP_019867027.1	5.76	68062	579	0.786	16	0.42153	NAENSGQFG-GGGEYL----IQSGFGWTNG	IIPVPHGFIIPGGRFKEIYYW----DTFWIVHGL------	SGQQWDYPNAWSPSQTILIFALEFSGNPEAKDVAK	TS--GIFN-DSK---TFVDL	YLNRSQPPLLVLMVALYV	GTQS--DTPR------PESYAEDIENC	FMDMKAGAE
	NW_017853002.1	109595305	trehalase-like	XM_020010637.1	XP_019866196.1	5.79	67204.9	577	0.621	19	0.19822	HAEIPG---------LPIEAINPGINSKIG	RIQFSDVMPEAGGNYMEYHYW----DTHWIVLGM------	SGFTWDYPFCWDNYIHMLAMGLVTTNNSIAAHMAL	TS--HIFNDDS----TFVTM	YVNRTQMPMFARMVYSYV	GSDKFLKSPR------AESYNHDYNIA	YQEIRATAE
Anoplophora glabripennis	NW_017372973.1	108910980	trehalase-like	XM_018715774.1	XP_018571290.1	5.45	75009.1	652	0.502	27	22.2344	DATVPGGYG-GGGEYE----VQEGFGWTNG	IIWVPNPVIVPGGRFREYYYW----DSYWIVQGL------	TGEQWDYPNAWPPLQHIMVVGLNSTGNDHAVRLAY	DSKTFVDM	YLARSQPPLMIPMIKLYF	GDKS--TGPR------PESYSEDVECA	YSEIKAAAE
				XM_018715773.1	XP_018571289.1	5.45	75009.1	652	0.502	27	22.2344	DATVPGGYG-GGGEYE----VQEGFGWTNG	IIWVPNPVIVPGGRFREYYYW----DSYWIVQGL------	TGEQWDYPNAWPPLQHIMVVGLNSTGNDHAVRLAY	DSKTFVDM	YLARSQPPLMIPMIKLYF	GDKS--TGPR------PESYSEDVECA	YSEIKAAAE
				XM_018715775.1	XP_018571291.1	5.01	71198.8	621	0.502	27	22.2377	DATVPGGYG-GGGEYE----VQEGFGWTNG	IIWVPNPVIVPGGRFREYYYW----DSYWIVQGL------	TGEQWDYPNAWPPLQHIMVVGLNSTGNDHAVRLAY	DSKTFVDM	YLARSQPPLMIPMIKLYF	GDKS--TGPR------PESYSEDVECA	YSEIKAAAE
				XM_018715776.1	XP_018571292.1	4.94	70199.5	613	0.502	27	2.67153	DATVPGGYG-GGGEYE----VQEGFGWTNG	IIWVPNPVIVPGGRFREYYYW----DSYWIVQGL------	TGEQWDYPNAWPPLQHIMVVGLNSTGNDHAVRLAY	DSKTFVDM	YLARSQPPLMIPMIKLYF	GDKS--TGPR------PESYSEDVECA	YSEIKAAAE
	NW_017372585.1	108905264	trehalase-like	XM_018708064.1	XP_018563580.1	4.96	65077.08	567	0.705	19	12.7361	DAINSGEYG-GGGEYT----VQAGFGWTNG	LIPLPNGFIVPGGRFQEVYYW----DSYWIIKGL------	SGEQWDMPNAWPPLQEIVILGLKNTGNLEALKISK	DSKTFVDM	YLNRSQPPLLALMVGLYM	ASES--GTPR------PESYFQDVTTC	YKNLKSGAE
				XM_018708065.1	XP_018563581.1	4.96	65077.08	565	0.705	19	12.7361	DAINSGEYG-GGGEYT----VQAGFGWTNG	LIPLPNGFIVPGGRFQEVYYW----DSYWIIKGL------	SGEQWDMPNAWPPLQEIVILGLKNTGNLEALKISK	DSKTFVDM	YLNRSQPPLLALMVGLYM	ASES--GTPR------PESYFQDVTTC	YKNLKSGAE
				XM_018708066.1	XP_018563582.1	4.96	65077.08	565	0.705	19	12.7361	DAINSGEYG-GGGEYT----VQAGFGWTNG	LIPLPNGFIVPGGRFQEVYYW----DSYWIIKGL------	SGEQWDMPNAWPPLQEIVILGLKNTGNLEALKISK	DSKTFVDM	YLNRSQPPLLALMVGLYM	ASES--GTPR------PESYFQDVTTC	YKNLKSGAE
	NW_017372585.1	108905265	trehalase-like	XM_018708069.1	XP_018563585.1	4.96	65077.08	556	0.661	19	0.04391	DTINSGRYG-EGGEYN----VQDGFGWTNG	LIPLPNGFIVPGGRFQEVYYW----DSYWIIKGL------	GGEQWDMPNAWPPLQEMVILGLKNTGDSEALKISE	DSKTFVDM	YLNRSQPPLLALMVGLYI	ASES--GTPR------PESYFEDISTC	YKDIKSGAE
				XM_018708067.1	XP_018563583.1	5.24	64240.60	556	0.661	19	0.04391	DTINSGRYG-EGGEYN----VQDGFGWTNG	LIPLPNGFIVPGGRFQEVYYW----DSYWIIKGL------	GGEQWDMPNAWPPLQEMVILGLKNTGDSEALKISE	DSKTFVDM	YLNRSQPPLLALMVGLYI	ASES--GTPR------PESYFEDISTC	YKDIKSGAE
				XM_018708068.1	XP_018563584.1	5.24	64240.60	556	0.661	19	0.04391	DTINSGRYG-EGGEYN----VQDGFGWTNG	LIPLPNGFIVPGGRFQEVYYW----DSYWIIKGL------	GGEQWDMPNAWPPLQEMVILGLKNTGDSEALKISE	DSKTFVDM	YLNRSQPPLLALMVGLYI	ASES--GTPR------PESYFEDISTC	YKDIKSGAE
	NW_017372585.1	108905251	trehalase-like	XM_018708052.1	XP_018563568.1	5.24	64240.60	571	0.833	19	0.58474	DSVNPGQYG-NGGEYP----VQTGYGWSNG	FISVPNGFIIPGGRYREIYYW----DSYWIIKGL------	TGEQWDFPNAWPPLQEIVILGLLNTHDRDARLLAE	DSKTFVDM	YLNRSQPPLLTLMVSLYI	GCRS--GTPR------PESYYEDLETC	YKDIKSAAE
	NW_017372585.1	108905250	trehalase-like	XM_018708051.1	XP_018563567.1	5.5	65343.65	569	0.54	19	0.26052	DAVNQGQYG-GGGEYT----VQTGFGWTNG	LISVPNGFIIPGGRFRELYYW----DSYWIIEGL------	SGEQWDFPNAWPPLQELVILGFKRSGDSEAKQLAE	DSKTFVDM	YLNRSQPPLLTLMVGLYI	GSDS--GTPR------PESYIEDIRTC	YKDIKGGAE
	NW_017372585.1	108905249	trehalase-like	XM_018708050.1	XP_018563566.1	6.02	64039.45	553	0.674	18	0.24685	HAENPDQFA-TGGEYR----VQSGFGWTNG	LIYVPNGFVIPGGRFREMYYW----DSYWIVKGL------	SGQQWDRPNAFPPLQEILILGLLETGQSEAKELAT	KS--KIFQ-DSK---SFVDM	YLNRSQPPLFALMVGLYV	SSEA--DTPR------PESYFEDVKTC	YMNLRSGAE
	NW_017372585.1	108905248	trehalase-like	XM_018708047.1	XP_018563563.1	7.24	65772.67	567	0.103	13	0.71812	NAQNSGQFG-GGGEYH----IQAGFGWSNG	LIPVQHPFVIPGGRFKEYYYW----DSYWIIKGL------	TGQQWDYPNAWTPFQNLIIIGLHKSGHPEAIEVAR	DSKTFVDM	YLNRSQPPVLTLMVYDYM	DSSS--DTPR------PESYFEDIETC	YTDLKSGAE
Aedes albopictus	NW_017857060.1	109422358	trehalase-like	XM_019697100.1	XP_019552645.1	5.1	66717.34	584	0.112	20	22.0133	SAVELGGHG-GGGEYE----VQTGFGWSNG	IIHVDHPVIVPGGRFREFYYW----DSYWIVQGL------	TNEQWDFPNVWPPMQHMLIVGLDGLNSQEAKDLAF	DSKTFVDM	YSMRSQPPLLCGMVKSYV	GYKS--SGPR------PESYREDVISA	YCELKAAAE
				XM_019697103.1	XP_019552648.1	5.05	65146.64	569	0.107	19	22.0277	SAVELGGHG-GGGEYE----VQTGFGWSNG	IIHVDHPVIVPGGRFREFYYW----DSYWIVQGL------	TNEQWDFPNVWPPMQHMLIVGLDGLNSQEAKDLAF	DSKTFVDM	YSMRSQPPLLCGMVKSYV	GYKS--SGPR------PESYREDVISA	YCELKAAAE
				XM_019697102.1	XP_019552647.1	5.09	65603.35	572	0.133	11	22.0212	SAVELGGHG-GGGEYE----VQTGFGWSNG	IIHVDHPVIVPGGRFREFYYW----DSYWIVQGL------	TNEQWDFPNVWPPMQHMLIVGLDGLNSQEAKDLAF	DSKTFVDM	YSMRSQPPLLCGMVKSYV	GYKS--SGPR------PESYREDVISA	YCELKAAAE
				XM_019697094.1	XP_019552639.1	5.04	63168.38	551	0.102	61	22.0369	SAVELGGHG-GGGEYE----VQTGFGWSNG	IIHVDHPVIVPGGRFREFYYW----DSYWIVQGL------	TNEQWDFPNVWPPMQHMLIVGLDGLNSQEAKDLAF	DSKTFVDM	YSMRSQPPLLCGMVKSYV	GYKS--SGPR------PESYREDVISA	YCELKAAAE
				XM_019697095.1	XP_019552640.1	5.25	62306.60	539	0.102	61	0.02529	SAVELGGHG-GGGEYE----VQTGFGWSNG	IIHVDHPVIVPGGRFREFYYW----DSYWIVQGL------	TNEQWDFPNVWPPMQHMLIVGLDGLNSQEAKDLAF	DSKTFVDM	YSMRSQPPLLCGMVKSYV	GYKS--SGPR------PESYREDVISA	YCELKAAAE
				XM_019697096.1	XP_019552641.1	5.23	71358.89	626	0.464	37	38.9276	SAVELGGHG-GGGEYE----VQTGFGWSNG	IIHVDHPVIVPGGRFREFYYW----DSYWIVQGL------	TNEQWDFPNVWPPMQHMLIVGLDGLNSQEAKDLAF	DSKTFVDM	YSMRSQPPLLCGMVKSYV	GYKS--SGPR------PESYREDVISA	YCELKAAAE
				XM_019697098.1	XP_019552643.1	5.23	71358.89	626	0.464	37	38.9276	SAVELGGHG-GGGEYE----VQTGFGWSNG	IIHVDHPVIVPGGRFREFYYW----DSYWIVQGL------	TNEQWDFPNVWPPMQHMLIVGLDGLNSQEAKDLAF	DSKTFVDM	YSMRSQPPLLCGMVKSYV	GYKS--SGPR------PESYREDVISA	YCELKAAAE
				XM_019697097.1	XP_019552642.1	5.23	71358.89	626	0.464	37	38.9276	SAVELGGHG-GGGEYE----VQTGFGWSNG	IIHVDHPVIVPGGRFREFYYW----DSYWIVQGL------	TNEQWDFPNVWPPMQHMLIVGLDGLNSQEAKDLAF	DSKTFVDM	YSMRSQPPLLCGMVKSYV	GYKS--SGPR------PESYREDVISA	YCELKAAAE
				XM_019697099.1	XP_019552644.1	5.23	71358.89	626	0.464	37	38.9276	SAVELGGHG-GGGEYE----VQTGFGWSNG	IIHVDHPVIVPGGRFREFYYW----DSYWIVQGL------	TNEQWDFPNVWPPMQHMLIVGLDGLNSQEAKDLAF	DSKTFVDM	YSMRSQPPLLCGMVKSYV	GYKS--SGPR------PESYREDVISA	YCELKAAAE
	NW_017857120.1	109424456	trehalase	XM_019699585.1	XP_019555130.1	5.05	65132.6	569	0.107	19	22.0278	SAVELGGHG-GGGEYE----VQTGFGWSNG	IIHVDHPVIVPGGRFREFYYW----DSYWIVQGL------	TNEQWDFPNVWPPMQHMLIVGLDGLNSQDAKDLAF	DSKTFVDM	YSMRSQPPLLCGMVKSYV	GYKS--SGPR------PESYREDVISA	YCELKAAAE
				XM_019699584.1	XP_019555129.1	5.09	65589.32	572	0.133	11	22.0212	SAVELGGHG-GGGEYE----VQTGFGWSNG	IIHVDHPVIVPGGRFREFYYW----DSYWIVQGL------	TNEQWDFPNVWPPMQHMLIVGLDGLNSQDAKDLAF	DSKTFVDM	YSMRSQPPLLCGMVKSYV	GYKS--SGPR------PESYREDVISA	YCELKAAAE
				XM_019699579.1	XP_019555124.1	5.86	76969.10	684	0.225	25	1.79065	SAVELGGHG-GGGEYE----VQTGFGWSNG	IIHVDHPVIVPGGRFREFYYW----DSYWIVQGL------	TNEQWDFPNVWPPMQHMLIVGLDGLNSQDAKDLAF	DSKTFVDM	YSMRSQPPLLCGMVKSYV	GYKS--SGPR------PESYREDVISA	YCELKAAAE
				XM_019699578.1	XP_019555123.1	5.51	77830.89	696	0.225	25	23.8089	SAVELGGHG-GGGEYE----VQTGFGWSNG	IIHVDHPVIVPGGRFREFYYW----DSYWIVQGL------	TNEQWDFPNVWPPMQHMLIVGLDGLNSQDAKDLAF	DSKTFVDM	YSMRSQPPLLCGMVKSYV	GYKS--SGPR------PESYREDVISA	YCELKAAAE
				XM_019699580.1	XP_019555125.1	5.22	71334.83	626	0.462	37	40.1971	SAVELGGHG-GGGEYE----VQTGFGWSNG	IIHVDHPVIVPGGRFREFYYW----DSYWIVQGL------	TNEQWDFPNVWPPMQHMLIVGLDGLNSQDAKDLAF	DSKTFVDM	YSMRSQPPLLCGMVKSYV	GYKS--SGPR------PESYREDVISA	YCELKAAAE
				XM_019699582.1	XP_019555127.1	5.09	65912.74	575	0.421	17	22.0077	SAVELGGHG-GGGEYE----VQTGFGWSNG	IIHVDHPVIVPGGRFREFYYW----DSYWIVQGL------	TNEQWDFPNVWPPMQHMLIVGLDGLNSQDAKDLAF	DSKTFVDM	YSMRSQPPLLCGMVKSYV	GYKS--SGPR------PESYREDVISA	YCELKAAAE
	NW_017856912.1	109417656	acid trehalase-like protein 1	XM_019691708.2	XP_019547253.1	5.97	85721.26	763	0.87	21	31.4617
	NW_017856912.1	109417657	acid trehalase-like protein 1	XM_019691709.2	XP_019547254.1	6	85693.74	762	0.867	21	23.6638
	NW_017856912.1	109417661	acid trehalase-like protein 1	XM_019691712.2	XP_019547257.1	5.34	98607.28	890	0.736	25	23.2446
	NW_017856912.1	109417662	acid trehalase-like protein 1	XM_019691713.1	XP_019547258.1	5.55	85740.13	763	0.882	21	33.3574
	NW_017856912.1	109417664	acid trehalase-like protein 1	XM_019691714.1	XP_019547259.1	5.28	85784.68	763	0.892	21	39.147
	NW_017856039.1	109622150	acid trehalase-like protein 1	XM_020076369.1	XP_019931928.1	5.93	85732.30	763	0.87	21	29.0179
	NW_017856039.1	109622151	acid trehalase-like protein 1	/	/
	NW_017856039.1	109622152	acid trehalase-like protein 1	XM_020076370.1	XP_019931929.1	5.89	96040.79	851	0.103	60	17.2054
	NW_017856039.1	109622154	acid trehalase-like protein 1	XM_020076372.1	XP_019931931.1	5.49	65290.80	584	0.494	25	21.761
	NW_017856039.2	109622125	acid trehalase-like protein 1	XM_020076338.1	XP_019931897.1	5.48	85846.42	763	0.84	21	31.5383
	NW_017856039.3	109622155	acid trehalase-like protein 1	XM_020076373.1	XP_019931932.1	5.36	85957.96	763	0.881	21	42.6204
Culex quinquefasciatus	NW_001887774.1	CpipJ_CPIJ017949	trehalase	XM_001868195.1	XP_001868230.1	5.7	62978.8	545	0.787	28	11.1856	SL----------------------IVW---	IIPVDHPVIVPGGRFREFYYW----DSYWIVKGL------	THEQWDFPNVWPPMQHMLVMGLDGLNSQEAKDLAY	MK--EIYT-DSK---TFVDM	YSMRSQPPLLCAMVKAYV	GYKS--SGPR------PESYREDILTA	YLELKAAAE
	NW_001886818.1	CpipJ_CPIJ006199	trehalase	XM_001847882.1	XP_001847934.1	5.6	67154.2	586	0.814	28	11.3061	DAQSLGGHG-GGGEYE----VQKGFGWSNG	IIPVDHPVIVPGGRFREFYYW----DSYWIVKGL------	THEQWDFPNVWPPMQHMLVMGLDGLNSQEAKDLAY	MK--EIYT-DSK---TFVDM	YSMRSQPPLLCAMVKAYV	GYKS--SGPR------PESYREDILTA	YLELKAAAE
Drosophila melanogaster	Chromosome 2R - NT_033778.4	45368	trehalase	NM_166422.2	NP_726024.1	5.07	63552.2	560	0.105	23	0.02056	NADEFGVGG-GGGEYE----VQTGFGWSNG	IIPVPNPVIVPGGRFIEFYYW----DSYWIIRGL------	TGEQWDAPNVWAPMQYILVEGLNNLNTPEAKNMSL	TAVPKLFA-DSK---TFVDM	YHGRSQPPLLTGMVKSYV	RDSS--SGPR------PESYREDVETG	YSELKAGAE
				NM_001274186.1	NP_001261115.1	5.07	63552.2	560	0.105	23	0.02056	NADEFGVGG-GGGEYE----VQTGFGWSNG	IIPVPNPVIVPGGRFIEFYYW----DSYWIIRGL------	TGEQWDAPNVWAPMQYILVEGLNNLNTPEAKNMSL	TAVPKLFA-DSK---TFVDM	YHGRSQPPLLTGMVKSYV	RDSS--SGPR------PESYREDVETG	YSELKAGAE
				NM_080082.3	NP_524821.1	5.07	63552.2	560	0.105	23	0.02056	NADEFGVGG-GGGEYE----VQTGFGWSNG	IIPVPNPVIVPGGRFIEFYYW----DSYWIIRGL------	TGEQWDAPNVWAPMQYILVEGLNNLNTPEAKNMSL	TAVPKLFA-DSK---TFVDM	YHGRSQPPLLTGMVKSYV	RDSS--SGPR------PESYREDVETG	YSELKAGAE
				NM_166421.2	NP_726023.1	5.07	63552.2	560	0.105	23	0.02056	NADEFGVGG-GGGEYE----VQTGFGWSNG	IIPVPNPVIVPGGRFIEFYYW----DSYWIIRGL------	TGEQWDAPNVWAPMQYILVEGLNNLNTPEAKNMSL	TAVPKLFA-DSK---TFVDM	YHGRSQPPLLTGMVKSYV	RDSS--SGPR------PESYREDVETG	YSELKAGAE
				NM_166423.3	NP_726025.1	4.87	67689	596	0.837	24	0.15839	NADEFGVGG-GGGEYE----VQTGFGWSNG	IIPVPNPVIVPGGRFIEFYYW----DSYWIIRGL------	TGEQWDAPNVWAPMQYILVEGLNNLNTPEAKNMSL	TAVPKLFA-DSK---TFVDM	YHGRSQPPLLTGMVKSYV	RDSS--SGPR------PESYREDVETG	YSELKAGAE
				NM_166425.2	NP_726027.1	4.95	58721.7	515	0.101	39	0.10607	NADEFGVGG-GGGEYE----VQTGFGWSNG	IIPVPNPVIVPGGRFIEFYYW----DSYWIIRGL------	TGEQWDAPNVWAPMQYILVEGLNNLNTPEAKNMSL	TAVPKLFA-DSK---TFVDM	YHGRSQPPLLTGMVKSYV	RDSS--SGPR------PESYREDVETG	YSELKAGAE
				NM_166424.2	NP_726026.1	4.87	67689	596	0.837	24	0.15839	NADEFGVGG-GGGEYE----VQTGFGWSNG	IIPVPNPVIVPGGRFIEFYYW----DSYWIIRGL------	TGEQWDAPNVWAPMQYILVEGLNNLNTPEAKNMSL	TAVPKLFA-DSK---TFVDM	YHGRSQPPLLTGMVKSYV	RDSS--SGPR------PESYREDVETG	YSELKAGAE
	Chromosome 2L - NT_033779.5	34607	not annoted but blasted from D. miranda ath	NM_135684.5	NP_609528.3	5.32	83610.8	739	0.857	19	2.98199	SETPIG--------YDGSANFLTGIG---G	VLQLSSDNLLQ----KHSQSW----NSFWD----------	SGPAM----TWSMFAANYLRNLQLT-------LAN	TYLLKTHSLPSDL--NFMPT	YGLSPTGLGRGNLEADYQ	PWESAYTGTEVTNPCCPEVAEQEIHIS	FAQ---SND
Drosophila miranda	Chromosome 4 - NC_030306.1	108162922	acid trehalase-like protein 1	XM_017297904.1	XP_017153393.1	5.52	84618.4	744	0.938	24	28.5855
	Chromosome 3 - NC_030305.1	108159326	trehalase	XM_017292521.1	XP_017148010.1	5.12	65671.1	578	0.099	59	18.459	NAEEFGGHG-GGGEYG----VQTGFGWSNG	IIPVPNPVIIPGGRFIEFYYW----DSYWIIRGL------	TGEQWDFPNVWAPMQYIVVEGLANLNTPAAKELSK	MA--KLFE-DSK---TFVDM	YWGRSQPPLLTGMVKSYV	RDSS--TGPR------PESYREDVETA	YSELKSAAE
				XM_017292520.1	XP_017148009.1	5.03	69411.6	610	0.819	24	22.0899	NAEEFGGHG-GGGEYG----VQTGFGWSNG	IIPVPNPVIIPGGRFIEFYYW----DSYWIIRGL------	TGEQWDFPNVWAPMQYIVVEGLANLNTPAAKELSK	MA--KLFE-DSK---TFVDM	YWGRSQPPLLTGMVKSYV	RDSS--TGPR------PESYREDVETA	YSELKSAAE
Drosophila pseudoobscura	Chromosome 3 - NC_009006.2	6898992	not annoted but blasted from D. miranda treh	XM_002138916.3	XP_002138952.2	5.21	66273.8	583	0.099	58	21.5581	NAEEFGGHG-GGGEYG----VQTGFGWSNG	IIPVPNPVIIPGGRFIEFYYW----DSYWIIRGL------	TGEQWDFPNVWAPMQYIVVEGLANLNTPAAKELSK	MA--KLFE-DSK---TFVDM	YWGRSQPPLLTGMVKSYV	RDSS--TGPR------PESYREDVETA	YSELKSAAE
				XM_015185217.1	XP_015040703.1	5.1	70014.3	615	0.819	23	24.9517	NAEEFGGHG-GGGEYG----VQTGFGWSNG	IIPVPNPVIIPGGRFIEFYYW----DSYWIIRGL------	TGEQWDFPNVWAPMQYIVVEGLANLNTPAAKELSK	MA--KLFE-DSK---TFVDM	YWGRSQPPLLTGMVKSYV	RDSS--TGPR------PESYREDVETA	YSELKSAAE
				XM_004444477.2	XP_004444534.2	5.03	69367.5	610	0.819	23	21.9721	NAEEFGGHG-GGGEYG----VQTGFGWSNG	IIPVPNPVIIPGGRFIEFYYW----DSYWIIRGL------	TGEQWDFPNVWAPMQYIVVEGLANLNTPAAKELSK	MA--KLFE-DSK---TFVDM	YWGRSQPPLLTGMVKSYV	RDSS--TGPR------PESYREDVETA	YSELKSAAE
	Chromosome 3 - NC_009006.2	6898249	not annoted but blasted from D. miranda ath	XM_002138279.2	XP_002138315.2	6.04	113690	1005	0.21	22	0.05053	NCEKFGS-GGGGGEYQ----NQTGFGWTNG	IVYVPNPVIVPGGRFIEFYYW----DSLWIIRGL------	TGQQWDYPNVWPPMMFMIIDGLYNLGTPEARTMSE	RS--NMFP-DCK---TFVDM	YYGRSQPPMLIHMMKSYV	KDCS--TGPR------PESYREDVASA	YTQLKSACE
Drosophila virilis	NW_002014420.1	6626382	not annoted but blasted from D. miranda treh	XM_015173803.1	XP_015029289.1	5	64441.4	567	0.127	10	14.8708	DAEKFGGHG-GGGEYG----VQTGFGWTNG	IIPVPNPVIVPGGRFIEFYYW----DSYWIIRGL------	TGEQWDFPNVWAPMQYILVEGLDNLGTPEAKELSQ	MA--KLFP-DSK---TFVDM	YWGRSQPPLLTAMVKSYV	RDSS--SGPR------PESYSEDVETS	YSELKSAAE
				XM_002050020.2	XP_002050056.2	5.02	69390.2	611	0.847	23	16.7141	DAEKFGGHG-GGGEYG----VQTGFGWTNG	IIPVPNPVIVPGGRFIEFYYW----DSYWIIRGL------	TGEQWDFPNVWAPMQYILVEGLDNLGTPEAKELSQ	MA--KLFP-DSK---TFVDM	YWGRSQPPLLTAMVKSYV	RDSS--SGPR------PESYSEDVETS	YSELKSAAE
	NW_002014420.1	6626840	not annoted but blasted from D. miranda ath	XM_002050806.2	XP_002050842.1	4.84	119750	1091	0.142	31	2.20678	NCEELGA-AACNGEHQ----PQTGFGWTNG	LVYVPNPFIVPGGRFLEFYYW----DTYWIVRGL------	TGQQWDYPNVWPPMMLMLIEGLNNLGTPEADEMSK	MT--GLYK-DCK---YFVDM	YWGRSQPPLLVLMVKAFL	RDKS--SGPR------PESYREDVASA	YANLKAACE
Bactrocera oleae	NW_013583056.1	106624493	acid trehalase-like protein 1	XM_014244238.1	XP_014099713.1	9.10	24782.4	219	0.109	42	2.7879
	NW_013583056.1	106624487	acid trehalase-like protein 1	pseudogene
	NW_013581929.1	106622467	acid trehalase-like protein 1	XM_014241650.1	XP_014097125.1	4.83	33720.9	293	0.118	19	0.00939
	NW_013581356.1	106618744	trehalase	XM_014236610.1	XP_014092085.1	4.91	65037.2	576	0.127	11	18.3222	DAMTFGGHG-GGGEYE----VQKGFGWSNG	IIPVDNPVIVPGGRFIEFYYW----DSYWIIRGL------	TGEQWDFPNVWPPMQYLLIGGLENLGTPEAKKLSE	MA--HLYK-DSK---TFVDM	YTGRSQPPFLTSMVKAYV	TDSS--TGPR------PESYREDVLTA	YTELKAGAE
				XM_014236609.1	XP_014092084.1	4.86	65766	574	0.115	12	18.2134	DAMTFGGHG-GGGEYE----VQKGFGWSNG	IIPVDNPVIVPGGRFIEFYYW----DSYWIIRGL------	TGEQWDFPNVWPPMQYLLIGGLENLGTPEAKKLSE	MA--HLYK-DSK---TFVDM	YTGRSQPPFLTSMVKAYV	TDSS--TGPR------PESYREDVLTA	YTELKAGAE
				XM_014236607.1	XP_014092082.1	5.08	70085.3	613	0.314	31	35.4426	DAMTFGGHG-GGGEYE----VQKGFGWSNG	IIPVDNPVIVPGGRFIEFYYW----DSYWIIRGL------	TGEQWDFPNVWPPMQYLLIGGLENLGTPEAKKLSE	MA--HLYK-DSK---TFVDM	YTGRSQPPFLTSMVKAYV	TDSS--TGPR------PESYREDVLTA	YTELKAGAE
				XM_014236608.1	XP_014092083.1	5.05	67956.6	593	0.314	31	17.6016	DAMTFGGHG-GGGEYE----VQKGFGWSNG	IIPVDNPVIVPGGRFIEFYYW----DSYWIIRGL------	TGEQWDFPNVWPPMQYLLIGGLENLGTPEAKKLSE	MA--HLYK-DSK---TFVDM	YTGRSQPPFLTSMVKAYV	TDSS--TGPR------PESYREDVLTA	YTELKAGAE
Bactrocera dorsalis	NW_011876379.1	105229207	acid trehalase-like protein 1	XM_011209326.1	XP_011207628.1	5.5	83184.4	729	0.669	26	9.63438
	NW_011876369.1	105228449	trehalase	NM_001304977.1	NP_001291906.1	5.23	70135.2	613	0.467	31	22.1331	DALRFGGHG-GGGEYD----VQKGFGWSNG	IIPVDNPVIVPGGRFIEFYYW----DSYWIIRGL------	TGEQWDFPNVWPPMQYILIRGLENLGTPEAKKLSE	MA--QLYQ-DSK---TFVDM	YSGRSQPPFLTAMVKAYV	TDAS--TGPR------PESYREDIKTS	YTELKAGAE
Bactrocera cucurbitae	NW_011863763.1	105215976	Rabep1_0 trehalase	XM_011190219.1	XP_011188521.1	5.24	65747	574	0.116	11	14.3827	DALHFGGHG-GGGEYE----VQKGFGWSNG	IIPVDHPVIVPGGRFIEFYYW----DSYWIIRGL------	TGEQWDFPNVWPPMQYLLVIGLENLGTPEAKKLSE	MA--HLFK-DSK---TFVDM	YSGRSQPPLLTAMVKSYV	KDSS--SGPR------PESYREDIITS	YSELKAGAE
				XM_011190218.1	XP_011188520.1	5.55	70012.2	613	0.582	30	27.1059	DALHFGGHG-GGGEYE----VQKGFGWSNG	IIPVDHPVIVPGGRFIEFYYW----DSYWIIRGL------	TGEQWDFPNVWPPMQYLLVIGLENLGTPEAKKLSE	MA--HLFK-DSK---TFVDM	YSGRSQPPLLTAMVKSYV	KDSS--SGPR------PESYREDIITS	YSELKAGAE
	NW_011863680.1	105209737	acid trehalase-like protein 1	XM_011180316.1	XP_011178618.1	5.63	83277.1	730	0.433	25	19.744
Ceratitis capitata	NW_004522754.1	101456976	trehalase	XM_004517524.2	XP_004517581.1	5.05	65902.1	574	0.106	11	9.92528	DALRFGGHG-GGGEYE----VQKGFGWSNG	IIPVDHPVIVPGGRFIEFYYW----DSYWIIRGL------	TGEQWDFPNVWPPMQYLLVVGLDNLGTVEAKNLSK	MA--RLYK-DSK---TFVDM	YSKRSQPPLLTAMVHAYV	KDAS--TGPR------PESYSEDVISS	YSELKAGAE
				XM_004517523.2	XP_004517580.1	5.05	65902.1	574	0.106	11	9.92528	DALRFGGHG-GGGEYE----VQKGFGWSNG	IIPVDHPVIVPGGRFIEFYYW----DSYWIIRGL------	TGEQWDFPNVWPPMQYLLVVGLDNLGTVEAKNLSK	MA--RLYK-DSK---TFVDM	YSKRSQPPLLTAMVHAYV	KDAS--TGPR------PESYSEDVISS	YSELKAGAE
				XM_004517520.2	XP_004517577.1	5.3	70137.3	611	0.686	26	9.92528	DALRFGGHG-GGGEYE----VQKGFGWSNG	IIPVDHPVIVPGGRFIEFYYW----DSYWIIRGL------	TGEQWDFPNVWPPMQYLLVVGLDNLGTVEAKNLSK	MA--RLYK-DSK---TFVDM	YSKRSQPPLLTAMVHAYV	KDAS--TGPR------PESYSEDVISS	YSELKAGAE
				XM_004517518.2	XP_004517575.1	5.3	70137.3	611	0.686	26	9.92528	DALRFGGHG-GGGEYE----VQKGFGWSNG	IIPVDHPVIVPGGRFIEFYYW----DSYWIIRGL------	TGEQWDFPNVWPPMQYLLVVGLDNLGTVEAKNLSK	MA--RLYK-DSK---TFVDM	YSKRSQPPLLTAMVHAYV	KDAS--TGPR------PESYSEDVISS	YSELKAGAE
				XM_004517521.2	XP_004517578.1	5.3	70137.3	611	0.686	26	9.92528	DALRFGGHG-GGGEYE----VQKGFGWSNG	IIPVDHPVIVPGGRFIEFYYW----DSYWIIRGL------	TGEQWDFPNVWPPMQYLLVVGLDNLGTVEAKNLSK	MA--RLYK-DSK---TFVDM	YSKRSQPPLLTAMVHAYV	KDAS--TGPR------PESYSEDVISS	YSELKAGAE
	NW_004523935.1	101461034	acid trehalase-like protein 1	XM_012303706.1	XP_012159096.1	5.37	83345	730	0.834	26	23.8602
Musca domestica	NW_004764610.1	101892311	trehalase	XM_005178789.2	XP_005178846.1	5.3	65320.7	570	0.118	22	19.6226	DAERFGGHG-GGGEYD----VQKGFGWSNG	IIPVDNPVIVPGGRFIEFYYW----DSYWIIRGL------	TGEQWDFPNVWPPMQYLLIKGLENLGTTESKELSV	MA--HLFA-DSK---TFVDR	YAQRSQPPLLAAMIKSYV	GGIS--PGPR------PESYREDIETS	YAELKAAAE
				XM_005178788.2	XP_005178845.1	5.53	70704.1	615	0.773	32	31.7495	DAERFGGHG-GGGEYD----VQKGFGWSNG	IIPVDNPVIVPGGRFIEFYYW----DSYWIIRGL------	TGEQWDFPNVWPPMQYLLIKGLENLGTTESKELSV	MA--HLFA-DSK---TFVDR	YAQRSQPPLLAAMIKSYV	GGIS--PGPR------PESYREDIETS	YAELKAAAE
	NW_004756109.1	101889101	acid trehalase-like protein 1	XM_011292040.1	XP_011290342.1	5.63	82809.6	725	0.825	16	2.72429
